# Supplementary material for: Long small RNA76113 targets CYCLIC NUCLEOTIDE-GATED ION CHANNEL 5 to repress disease resistance in rice
Source: Plant Physiol. 2023 Nov 9;194(3):1889–905. doi: 10.1093/plphys/kiad599 (PMC10904327; doi:10.1093/plphys/kiad599)
Supplement: kiad599_Supplementary_Data [file kiad599_supplementary_data.zip]

Archive with 9 entries (9 files):
- PP2023RA01587D____WORKON____Supplemental_Figures_4.pdf
- sup figure S17.pdf
- Supplemental Figure S1.pdf
- Supplemental Figure S2.pdf
- Supplemental Figure S3.pdf
- Supplemental Figure S5.pdf
- Supplemental Figure S6.pdf
- Supplemental Figure S7.pdf
- Supplemental Table S13.xlsx
