# Supplementary material for: Long small RNA76113 targets CYCLIC NUCLEOTIDE-GATED ION CHANNEL 5 to repress disease resistance in rice
Source: Plant Physiol. 2023 Nov 9;194(3):1889–905. doi: 10.1093/plphys/kiad599 (PMC10904327; doi:10.1093/plphys/kiad599)
Supplement: kiad599_Supplementary_Data [file kiad599_supplementary_data.zip › Supplemental Table S13.xlsx]

## Sheet: Table
Supplemental Tables
Supplemental Table S1. List of identified lsiRNA differentially expressed in M. oryzae infected rice
Supplemental Table S2. Primer and Probe information
Supplemental Table S3. Vectors used in the study

## Sheet: Table S1
Supplemental Table S1. List of identified lsiRNA differentially expressed in M. oryzae infected rice
ID	Sequence	Length	log2 (Infected/Mock)	Mock	Infected
IsiR30525	CAAAAGGTAACGGAGGCGTGCAAAGGTTT	29	11.363	0	2632.85
IsiR469	AAAAGGTAACGGAGGCGTGCAAAGGTTT	28	11.224	0	2391.07
IsiR85411	TATTCTGGTGTCCTAGGCGTAGAGGAAC	28	11.0467	0	2114.44
IsiR49508	CTCCCAAAAGGTAACGGAGGCGTGCAAAGGTTT	33	11.0059	0	2055.41
IsiR1590	AAAGGTAACGGAGGCGTGCAAAGGTTT	27	10.8661	0	1865.45
IsiR69853	GGCGGATGTAGCCAAGTGGATCAAGGCAGTG	31	10.7622	0	1735.77
IsiR80230	GTTTGGTGAATCGGAAACTTTTTTCAAT	28	10.7215	0	1687.41
IsiR40685	CCTTGTGTTGATTGCACAAATATTTCGTGAGTCT	34	10.662	0	1619.27
IsiR73902	GTAACGGAGGCGTGCAAAGGTTT	23	10.4802	0	1427.42
IsiR15307	AGAGCTCGGATTCTAACCTTGTGTCAGA	28	10.3126	0	1270.74
IsiR53592	CTTGACATGCCGCGAATCCTCTTGAAAGAGAGGGGTG	37	10.2058	0	1179.99
IsiR8420	AATGTCGGCTTGAGTAACGAAAACATTGGTG	31	10.1366	0	1124.73
IsiR3304	AACGGAGGCGTGCAAAGGTTT	21	10.1326	0	1121.59
IsiR101941	TTGACATGCCGCGAATCCTCTTGAAAGAGAGGGGTG	36	9.97501	0	1005.41
IsiR86940	TCCCAAAAGGTAACGGAGGCGTGCAAAGGTTT	32	9.93114	0	975.269
IsiR56800	GAATGTCGGCTTGAGTAACGAAAACATTGGTG	32	9.89543	0	951.406
IsiR44736	CGGATTCTAACCTTGTGTCAGA	22	9.89162	0	948.894
IsiR54091	CTTGGTTAAGGGAACGGAACC	21	9.88924	0	947.324
IsiR84775	TATCGGGTAGGTTGTGGTATTTCATTGC	28	9.87628	0	938.846
IsiR35351	CATGCCGCGAATCCTCTTGAAAGAGAGGGGTG	32	9.85687	0	926.286
IsiR10097	ACATGCCGCGAATCCTCTTGAAAGAGAGGGGTG	33	9.80414	0	893.003
IsiR69852	GGCGGATGTAGCCAAGTGGATCAAGGCAGT	30	9.7955	0	887.665
IsiR66615	GCTCGGATTCTAACCTTGTGTCAGA	25	9.7494	0	859.719
IsiR85414	TATTCTGGTGTCCTAGGCGTAGAGGAACCAC	31	9.70395	0	833.029
IsiR106370	TTTTCTTGCAAGCTGTGCAGT	21	9.69688	0	828.947
IsiR59299	GAGCTCGGATTCTAACCTTGTGTCAGA	27	9.64972	0	802.258
IsiR7640	AATCCTCTTGAAAGAGAGGGGTG	23	9.64633	0	800.374
IsiR36542	CCAGACGGACATTGGTCCTCGAGTGCAAAGG	31	9.57448	0	761.439
IsiR28882	ATTCTAACCTTGTGTCAGA	19	9.53533	0	741.029
IsiR25415	ATGAAAGATCTTCGCAGTGTAGTGGTTAAGCTTGACTTAT	40	9.40575	0	677.288
IsiR88351	TCGGATTGGTGGATTTGGGGTGGGAAGCAG	30	9.37197	0	661.588
IsiR57154	GACATGCCGCGAATCCTCTTGAAAGAGAGGGGTG	34	9.32542	0	640.55
IsiR23416	ATATAAGGTGTCCTACGGATAATGCAAATC	30	9.29473	0	627.049
IsiR44650	CGGATGAGTTGTGGTTAGGGGTGAAATGC	29	9.28533	0	622.967
IsiR820	AAACGATGGATACTAGGTGCTGTGCGACTC	30	9.25005	0	607.895
IsiR18094	AGGACCGGGAAGGACGCACCTCTGGTGTACCAGTT	35	9.22907	0	599.103
IsiR44492	CGGAGGCGTGCAAAGGTTT	19	9.22831	0	598.789
IsiR46545	CGTAAACGATGGATACTAGGTGCTGTGCGACTC	33	9.16264	0	572.099
IsiR77853	GTGGTGGTGGTGGTGGTGGTGGTGCAG	27	9.13712	0	562.052
IsiR31341	CAAGCGTTGTGCTGCTAGGCGAAGCGGTTGAGTGCC	36	9.10375	0	549.178
IsiR41767	CGAGAATGTCGGCTTGAGTAACGAAAACATTGGTG	35	9.10211	0	548.55
IsiR7542	AATCAGCGGATGAGTTGTGGTTAGGGGTGAAATGC	35	9.08802	0	543.212
IsiR101927	TTGACAGAAGAGAGTGAG	18	9.06875	0	535.99
IsiR72760	GGTGAGTAACGCGTAAGAACCTGCCCTTGGG	31	9.06791	0	535.676
IsiR33274	CAGAGACGAAAGTCGGCCTTAGTGATCCGACGGTGCC	37	9.06453	0	534.42
IsiR72082	GGTAACGGAGGCGTGCAAAGGTTT	24	9.05349	0	530.338
IsiR14623	AGAATGTCGGCTTGAGTAACGAAAACATTGGTG	33	9.04751	0	528.14
IsiR72009	GGGTTTGATTGTGTCATAGTTCTATAGT	28	9.02507	0	519.976
IsiR91431	TGACGATACTGTAGGGGAGGTCCTGCGGC	29	9.02159	0	518.72
IsiR87968	TCGATGGACAACAGGTCAATATTCCTGTACT	31	8.98362	0	505.218
IsiR33668	CAGCGGATGAGTTGTGGTTAGGGGTGAAATGC	32	8.97194	0	501.136
IsiR52239	CTGGTGTACCAGTTATCGTGCCTACGGTAAACGCTGGGT	39	8.94645	0	492.345
IsiR103374	TTGGGCGTAAAGCGTCTGTAGGTGGCTTTT	30	8.93724	0	489.205
IsiR52240	CTGGTGTACCAGTTATCGTGCCTACGGTAAACGCTGGGTA	40	8.93632	0	488.891
IsiR69381	GGCCAGACGGACATTGGTCCTCGAGTGCAAAGGC	34	8.86621	0	465.655
IsiR29301	ATTGCTTTCGGTGCATATAATGCACACAG	29	8.85158	0	460.945
IsiR3490	AACGGGTGAGTAACGCGTAAGAACCTGCCCTTGGG	35	8.84075	0	457.491
IsiR86274	TCAGCGGATGAGTTGTGGTTAGGGGTGAAATGC	33	8.83282	0	454.979
IsiR84667	TATCCGGTGTGGGCGTTAGAGCATTGAG	28	8.82386	0	452.153
IsiR3203	AACGATGGATACTAGGTGCTGTGCGACTC	29	8.78639	0	440.535
IsiR26962	ATGGATACTAGGTGCTGTGCGACTCGACCCGT	32	8.76051	0	432.685
IsiR14865	AGACGAAAGTCGGCCTTAGTGATCCGACGGTGCCGA	36	8.68877	0	411.648
IsiR26138	ATGATGCATTGTGTGGTTTTGTGGTGAATGGTGTTTT	37	8.68547	0	410.706
IsiR71314	GGGGATATAGCTCAGTTGGTAGAGCTC	27	8.66106	0	403.798
IsiR21317	AGTGGAAGTGCAGTGATGTATGCAGCTG	28	8.62594	0	394.064
IsiR93524	TGCCGCGAATCCTCTTGAAAGAGAGGGGTG	30	8.57577	0	380.562
IsiR36541	CCAGACGGACATTGGTCCTCGAGTGCAAAG	30	8.5734	0	379.934
IsiR62455	GATTCTAACCTTGTGTCAGA	20	8.56385	0	377.422
IsiR50957	CTGATCTTCCCCAAGAGTCCACATCGACGGGAAGGT	36	8.53605	0	370.2
IsiR5043	AAGCGAGAATGTCGGCTTGAGTAACGAAAACATTGGTG	38	8.53361	0	369.572
IsiR65534	GCGGATGAGTTGTGGTTAGGGGTGAAATGC	30	8.53239	0	369.258
IsiR100537	TTCAGGTTAAGATCGATCTAAACCAATC	28	8.51392	0	364.549
IsiR96719	TGGTGGAGGCTCGAAGCGATACTGACGTGC	30	8.46219	0	351.675
IsiR71330	GGGGATATGGCGAAATCGGTAGACGCTA	28	8.45576	0	350.105
IsiR93670	TGCCTTGGTATCGTGTTCATACTGTCGTAT	30	8.45188	0	349.163
IsiR45565	CGGGCCAGACGGACATTGGTCCTCGAGTGCAAAGGC	36	8.43103	0	344.139
IsiR21487	AGTGGGTAGTGAAATAGAACGTGAAACCGTGCTGAG	36	8.42972	0	343.825
IsiR56565	GAATCAGCGGATGAGTTGTGGTTAGGGGTGAAATGC	36	8.42709	0	343.197
IsiR49205	CTATTTTATTATGATCCATTTCGCGAAAA	29	8.39918	0	336.603
IsiR55194	GAAAGTGATCTCTGACCGCGTGCCTGTTGAA	31	8.36936	0	329.695
IsiR67261	GCTTGACATGCCGCGAATCCTCTTGAAAGAGAGGGGTG	38	8.35005	0	325.299
IsiR44378	CGGAGAGGATAACTGCTGAAAGCATATAAGTAGTA	35	8.34309	0	323.729
IsiR33247	CAGACGGACATTGGTCCTCGAGTGCAAAGGCAG	33	8.3389	0	322.787
IsiR9239	ACAAGCGTTGTGCTGCTAGGCGAAGCGGTTGAGTGCC	37	8.32343	0	319.333
IsiR40676	CCTTGTGTCAGACCCGCGGGCCAAGGGA	28	8.30922	0	316.193
IsiR34174	CAGGTGGTGCATGGCTGTCGTCAGCTCGTGCC	32	8.30636	0	315.565
IsiR43895	CGCTGAAGTATGAGCCCCGTGGACTAGCC	29	8.30349	0	314.937
IsiR68242	GGAGAGAGACTCGGTGAAATAGACATGTC	29	8.29919	0	313.995
IsiR52793	CTGTTTCGGTGCGGGCTGCGCGAGCGGTACCAAATCGAG	39	8.29775	0	313.681
IsiR55613	GAACGGGTGAGTAACGCGTAAGAACCTGCCCTTGGG	36	8.29487	0	313.053
IsiR26082	ATGATCAGCCACACTGGGACTGAGACACGGCC	32	8.28618	0	311.169
IsiR11972	ACGGACATTGGTCCTCGAGTGCAAAGGCAGAAGG	34	8.28328	0	310.541
IsiR97439	TGTCAAGTGGAAGTGCAGTGATGTATGCAGCTG	33	8.28328	0	310.541
IsiR15442	AGAGGATGATCAGCCACACTGGGACTGAG	29	8.26572	0	306.773
IsiR25664	ATGACCAGGATGAAGCTTGGATGAAACTAAGCAGAG	36	8.2613	0	305.831
IsiR6516	AAGTCATTACCCTTAACCGTAAGGAGGGGGAT	32	8.25983	0	305.517
IsiR104528	TTTAAAGAGTGCGTAATAGCTCACTGATCGAGCGCC	36	8.25835	0	305.203
IsiR48763	CTAGGGGAGCAAATGGGATTAGAGACCCCAGTAGTCCT	38	8.25687	0	304.889
IsiR50403	CTCTTGAAAGAGAGGGGTG	19	8.25687	0	304.889
IsiR33820	CAGGACCCTAGCTTTATTGCGAGCCAAAACAG	32	8.23898	0	301.121
IsiR67722	GGAAGAGCTCGGATTCTAACCTTGTGTC	28	8.20715	0	294.528
IsiR62676	GATTTCTCTCTAAAGGCGAAGACTCAGAAGTGGGCGAA	38	8.20408	0	293.9
IsiR57602	GACGATACTGTAGGGGAGGTCCTGCGGC	28	8.19946	0	292.958
IsiR96428	TGGTACGGAGGGACGGAGGAGGCTAGGTTAGCCG	34	8.19946	0	292.958
IsiR55170	GAAAGTCGGCCTTAGTGATCCGACGGTGCCGA	32	8.19329	0	291.702
IsiR102215	TTGAGTAACGAAAACATTGGTGAGAATCCAATGCCCCGA	39	8.18708	0	290.446
IsiR62179	GATGGTTATAGGTTTAAGGACACAAGGTG	29	8.17616	0	288.248
IsiR95149	TGGATGCAGTTACTAATTCATGATCTGGC	29	8.16831	0	286.678
IsiR105637	TTTGCCTTGGTATCGTGTTCATACTGTCGTAT	32	8.16516	0	286.05
IsiR44754	CGGATTTCTCTCTAAAGGCGAAGACTCAGAAGTGGGCGAA	40	8.15248	0	283.538
IsiR56796	GAATGTCGGCTTGAGTAACGAAAACATT	28	8.15088	0	283.224
IsiR27742	ATGTCGGCTTGAGTAACGAAAACATTGGTGA	31	8.14289	0	281.654
IsiR88745	TCGGTGAAATAGACATGTCTGTGAAGATGCGGACTACC	38	8.13001	0	279.142
IsiR65428	GCGGACACAGGTGGTGCATGGCTGTCGTC	29	8.11865	0	276.944
IsiR31702	CAAGTGGAAGTGCAGTGATGTATGCAGC	28	8.11048	0	275.374
IsiR73261	GGTGTGAAGCGATCTCGTACTAAACGAA	28	8.04593	2.03941	802.258
IsiR58452	GAGACGAAAGTCGGCCTTAGTGATCCGACGGTGCCGA	37	8.04338	0	262.814
IsiR97570	TGTCGGCTTGAGTAACGAAAACATTGGTG	29	8.04338	0	262.814
IsiR46546	CGTAAACGATGGATACTAGGTGCTGTGCGACTCG	34	8.03649	0	261.558
IsiR15658	AGAGTGCGTAATAGCTCACTGATCGAGCGCCCT	33	8.0261	0	259.674
IsiR85669	TCAAAAGAGGAAAGGCTTGCGGTGGAT	27	8.02262	0	259.046
IsiR60002	GAGGGGAAAGTGATCTCTGACCGCGTGCC	29	8.01213	0	257.162
IsiR94379	TGCTTGGCCTGTAGTAGGGATTTGGTTCACT	31	8.00157	0	255.278
IsiR103766	TTGGTGGTTAAACTCTACTGCGGTGACGATACTGTAGGG	39	7.99092	0	253.394
IsiR42699	CGATGGATACTAGGTGCTGTGCGACTCGA	29	7.9802	0	251.51
IsiR50038	CTCGTGCCGTAAGGTGTTGGGTTAAGTCTCG	31	7.9784	0	251.196
IsiR105276	TTTCTCTCTAAAGGCGAAGACTCAGAAGTGGGCGAA	36	7.973	0	250.254
IsiR71860	GGGTGAGTAACGCGTAAGAACCTGCCCTTGGG	32	7.96577	0	248.998
IsiR19313	AGGGCTATAGCTCAGTTCGGTAGAGC	26	7.95851	0	247.742
IsiR46195	CGGTGAAATAGACATGTCTGTGAAGATGCGGACT	34	7.95669	0	247.428
IsiR8874	AATTGTTCGGGAGACATGGTCAAAGCCCGGG	31	7.94386	0	245.23
IsiR31651	CAAGTCGAACGGGAAGTGGTGTTTCCAGT	29	7.94386	0	245.23
IsiR19357	AGGGGAAAGTGATCTCTGACCGCGTGCCTG	30	7.93833	0	244.288
IsiR6715	AAGTGGAAGTGCAGTGATGTATGCAGCT	28	7.93649	0	243.974
IsiR17781	AGGAAAAGCTCGAACGACCTTCAACAAAGGGGTAC	35	7.93649	0	243.974
IsiR80607	TAAAGAGTGCGTAATAGCTCACTGATCGAGCGCCCT	36	7.93649	0	243.974
IsiR103814	TTGGTGTTGGTGTTGGTGGTGGTGGTGCAG	30	7.93649	0	243.974
IsiR11248	ACGAAAGTCGGCCTTAGTGATCCGACGGTGC	31	7.92907	0	242.718
IsiR13799	ACTTAGGTAAGTGCTTTACCAACATATGTAGTGT	34	7.92535	0	242.09
IsiR91050	TGAAGTCATTACCCTTAACCGTAAGGAGGGGGATG	35	7.92162	0	241.462
IsiR99053	TTAAAGAGTGCGTAATAGCTCACTGATCGAGCGCC	35	7.916	0	240.52
IsiR88332	TCGGATTCTAACCTTGTGTCAGACCCGCGGGCC	33	7.91036	0	239.578
IsiR16030	AGATGGTTATAGGTTTAAGGACACAAGGTGACCC	34	7.90659	0	238.95
IsiR51128	CTGCAGCGCTGAAGTATGAGCCCCGTGGACTAGCC	35	7.90659	0	238.95
IsiR92204	TGAGTAACGCGTAAGAACCTGCCCTTGGG	29	7.90281	0	238.322
IsiR16988	AGCGAGAATGTCGGCTTGAGTAACGAAAACATTGGTG	37	7.89902	0	237.694
IsiR105136	TTTCCTCGGGCCAGACGGACATTGGTCCTCGAGT	34	7.89902	0	237.694
IsiR38709	CCGGAAGGTCAAGGAAGTTGGTGAACTGAT	30	7.88567	0	235.496
IsiR105694	TTTGGAACCCTGAACAGACCGCCGGTGTT	29	7.88376	0	235.182
IsiR89985	TCTGGTGGAGGCTCGAAGCGATACTGACGTGC	32	7.87992	0	234.554
IsiR101994	TTGACGGGGGCCCGCACAAGCGGTGGAGCATGTG	34	7.87799	0	234.24
IsiR50207	CTCTCTAAAGGCGAAGACTCAGAAGTGGGCGAA	33	7.8625	0	231.729
IsiR96200	TGGGTAGTGAAATAGAACGTGAAACCGTGCTGAG	34	7.83577	0.679803	382.76
IsiR12390	ACGGGTGAGTAACGCGTAAGAACCTGCC	28	7.83499	0	227.333
IsiR62573	GATTGGGCGTAAAGCGTCTGTAGGTGGC	28	7.82903	0	226.391
IsiR49419	CTCATAGGCAGTGGCTTGGTTAAGGGAACGGAACC	35	7.82704	0	226.077
IsiR103818	TTGGTTAAGGGAACGGAACC	20	7.82504	0	225.763
IsiR94996	TGGAGGTGGAAGGCCCACGGGTCGTCAA	28	7.82304	0	225.449
IsiR51544	CTGGAAGAGCTCGGATTCTAACCTTGTGTC	30	7.81703	0	224.507
IsiR91054	TGAAGTCATTACCCTTAACCGTAAGGAGGGGGATGCCTA	39	7.80897	0	223.251
IsiR16376	AGCAGAGACGAAAGTCGGCCTTAGTGATCCGACGGTGCC	39	7.80695	0	222.937
IsiR90863	TGAAGAATCAGCGGATGAGTTGTGGTTAGGGGTGAAATGC	40	7.79476	0	221.053
IsiR96931	TGGTTAAGGGAACGGAACC	19	7.79272	0	220.739
IsiR20809	AGTCGAACGGGAAGTGGTGTTTCCAGTG	28	7.78657	0	219.797
IsiR6248	AAGGTGAAAAGAACCCCCAGTGGGTAGTGAA	31	7.78247	0	219.169
IsiR3205	AACGATGGATACTAGGTGCTGTGCGACTCGA	31	7.77834	0	218.541
IsiR80537	TAAACGATGGATACTAGGTGCTGTGCGACTCG	32	7.77214	0	217.599
IsiR94988	TGGAGGGTGTTTTCTCTTTTTGAGAAAACGCTCT	34	7.76799	0	216.971
IsiR24464	ATCCTCTTGAAAGAGAGGGGTG	22	7.76383	0	216.343
IsiR89873	TCTGGAAGAGCTCGGATTCTAACCTTGTGTCAGA	34	7.76383	0	216.343
IsiR44224	CGGACATTGGTCCTCGAGTGCAAAGGCAGAAG	32	7.76174	0	216.029
IsiR66773	GCTGAAGTATGAGCCCCGTGGACTAGCC	28	7.76174	0	216.029
IsiR99054	TTAAAGAGTGCGTAATAGCTCACTGATCGAGCGCCC	36	7.75127	0	214.459
IsiR66205	GCGTGGAGGTGGAAGGCCCACGGGTCGTCAA	31	7.74916	0	214.145
IsiR15311	AGAGCTCGGATTCTAACCTTGTGTCAGACCCG	32	7.74495	0	213.517
IsiR56038	GAAGCGAGAATGTCGGCTTGAGTAACGAAAACATTGGTG	39	7.7386	0	212.575
IsiR90792	TGAACGGGGCTAAGCGATCTGCCGAAGCTGTGGGATGTC	39	7.7386	0	212.575
IsiR71861	GGGTGAGTAACGCGTAAGAACCTGCCCTTGGGA	33	7.73009	0	211.319
IsiR48857	CTAGTAATCGCCGGTCAGCCATACGGCGGT	30	7.72795	0	211.005
IsiR71816	GGGTCGTCAACTTCTTTTCTCGGAGAAGAAAC	32	7.72367	0	210.377
IsiR104700	TTTACTGTTCCCTGGGATTGGCTTTGGGCCTTT	33	7.72367	0	210.377
IsiR100536	TTCAGGTTAAGATCGATCTAAACCAAT	27	7.71938	0	209.749
IsiR61738	GATGATCAGCCACACTGGGACTGAGACACGGCC	33	7.71723	0	209.435
IsiR15763	AGATAGAGAGGGAGGGCAGAGGCCTTTGGTGT	32	7.71508	0	209.121
IsiR41847	CGAGAGGATGATCAGCCA	18	7.71508	0	209.121
IsiR43780	CGCGTGGAGGTGGAAGGCCCACGGGTCGTCAACTT	35	7.71292	0	208.807
IsiR6519	AAGTCATTACCCTTAACCGTAAGGAGGGGGATGCCT	36	7.70426	0	207.551
IsiR56455	GAAGTTGGTGAACTGATGACAGGGAAGCC	29	7.70426	0	207.551
IsiR63924	GCCAGACGGACATTGGTCCTCGAGTGCAAAGGCAG	35	7.68016	0	204.097
IsiR60991	GATAGAGAGGGAGGGCAGAGGCCTTTGGTGT	31	7.67574	0	203.469
IsiR71151	GGGGAAAGTGATCTCTGACCGCGTGCCTG	29	7.67574	0	203.469
IsiR77855	GTGGTGGTGGTGGTGGTGGTGGTGCGGC	28	7.67574	0	203.469
IsiR93526	TGCCGCGAATCCTCTTGAAAGAGAGGGGTGCCC	33	7.67574	0	203.469
IsiR55879	GAAGAGCTCGGATTCTAACCTTGTGTCAGACCCG	34	7.67352	0	203.155
IsiR95070	TGGATACTAGGTGCTGTGCGACTCGACCCGT	31	7.67352	0	203.155
IsiR26038	ATGAGTTGTGGTTAGGGGTGAAATGCCACTCGAACCC	37	7.66015	0	201.271
IsiR89358	TCTATTTTATTATGATCCATTTCGCGAAAA	30	7.66015	0	201.271
IsiR52983	CTTAGGTAAGTGCTTTACCAACATATGTAG	30	7.6489	0	199.701
IsiR80666	TAAAGGCGAAGACTCAGAAGTGGGCGAA	28	7.6489	0	199.701
IsiR52810	CTGTTTTCTTGATTTACCCTATTGGTCAAGGAA	33	7.64438	0	199.073
IsiR89356	TCTATTTTATTATGATCCATTTCGCGAA	28	7.6353	0	197.817
IsiR49414	CTCATAGGCAGTGGCTTGGTTAAGGGAAC	29	7.63302	0	197.503
IsiR60246	GAGTAACGCGTAAGAACCTGCCCTTGGGA	29	7.62845	0	196.875
IsiR15441	AGAGGATGATCAGCCACACTGGGACTGA	28	7.62615	0	196.561
IsiR76715	GTGCAGTGCTGTAGCTAACGCGTTAAGTATC	31	7.62615	0	196.561
IsiR46939	CGTCCTCAGTTCGGATTGCAGGCTGCAACTCG	32	7.62156	0	195.933
IsiR103762	TTGGTGGTTAAACTCTACTGCGGTGACGATACT	33	7.62156	0	195.933
IsiR68241	GGAGAGAGACTCGGTGAAATAGACATGT	28	7.61695	0	195.305
IsiR78792	GTTATAGGTTTAAGGACACAAGGTGACCC	29	7.61464	0	194.991
IsiR9479	ACACATGCAAGTCGAACGGGAAGTGGTGTTTCC	33	7.61001	0	194.363
IsiR58449	GAGACGAAAGTCGGCCTTAGTGATCCGACGGTGC	34	7.60071	0	193.107
IsiR65999	GCGTAAAGCGTCTGTAGGTGGCTTTTCAAG	30	7.59837	0	192.793
IsiR90051	TCTGTGAAGATGCGGACTACCTGCACCTG	29	7.58664	0	191.223
IsiR68572	GGAGGGGAAAGTGATCTCTGACCGCGTGCC	30	7.58428	0	190.909
IsiR4529	AAGAGTGCGTAATAGCTCACTGATCGAGCGCCC	33	7.58192	0	190.595
IsiR78024	GTGTAGCTTGTTATATGGGTCGTGAGTGGGAACT	34	7.58192	0	190.595
IsiR11970	ACGGACATTGGTCCTCGAGTGCAAAGGCAGAA	32	7.57481	0	189.653
IsiR52306	CTGTACCCGAAACCGACACAGGTGGGTAGGTA	32	7.57481	0	189.653
IsiR56037	GAAGCGAGAATGTCGGCTTGAGTAACGAAAACATTGGT	38	7.57481	0	189.653
IsiR102600	TTGCCTCAGTTCGGATTGTTCTCTGC	26	7.57481	0	189.653
IsiR45562	CGGGCCAGACGGACATTGGTCCTCGAGTGCAAA	33	7.57243	0	189.339
IsiR67823	GGAAGGTCAAGGAAGTTGGTGAACTGAT	28	7.57005	0	189.025
IsiR61185	GATCAGGACCCTAGCTTTATTGCGAGCCAAAACAG	35	7.56766	0	188.711
IsiR3489	AACGGGTGAGTAACGCGTAAGAACCTGCCCTTGG	34	7.56527	0	188.397
IsiR45567	CGGGCCAGACGGACATTGGTCCTCGAGTGCAAAGGCAG	38	7.56527	0	188.397
IsiR1683	AAAGTCGGCCTTAGTGATCCGACGGTGCCGA	31	7.56288	0	188.083
IsiR41205	CGAAGCTGTGGGATGTCAAAATGCATCG	28	7.55808	0	187.455
IsiR48672	CTAGCCGTAAACGATGGATACTAGGTGCTGTGCGACTCG	39	7.55326	0	186.827
IsiR821	AAACGATGGATACTAGGTGCTGTGCGACTCG	31	7.54358	0	185.571
IsiR87235	TCCGGAATGATTGGGCGTAAAGCGTCTGT	29	7.54358	0	185.571
IsiR82151	TACCTAGGTACCCAGAGACGAGGAAGGGC	29	7.52894	0	183.687
IsiR14966	AGACTCACCCGTCGAGCAGAGACGAAAGTCGGCCTTAGT	39	7.52649	0	183.373
IsiR25767	ATGACTGAGTAAAGGCGAATCTGAGCCTA	29	7.52649	0	183.373
IsiR74443	GTAGCGGGTATAGTTTAGTGGTAAAAGTGT	30	7.52649	0	183.373
IsiR4436	AAGAGCTCGGATTCTAACCTTGTGTCAGACCCG	33	7.52156	0	182.745
IsiR74725	GTAGTGAAATAGAACGTGAAACCGTGCTG	29	7.5191	0	182.431
IsiR34285	CAGTCCGATTCAGGTACCAATCCAGGTGCCTAA	33	7.51662	0	182.117
IsiR89568	TCTCTGACCGCGTGCCTGTTGAAGAATGA	29	7.51662	0	182.117
IsiR101404	TTCTCTCTAAAGGCGAAGACTCAGAAGTGGGCGAA	35	7.51415	0	181.803
IsiR104182	TTGTGCTGCTAGGCGAAGCGGTTGAGTGCC	30	7.51415	0	181.803
IsiR79059	GTTCGGATTGCAGGCTGCAACTCGCCTG	28	7.50669	0	180.861
IsiR44005	CGCTTGGGTCTCGCATCCTACTCCAACGGACCACCACTT	39	7.49419	0	179.291
IsiR15369	AGAGGACCGGGAAGGACGCACCTCTGGTG	29	7.49167	0	178.977
IsiR88746	TCGGTGAAATAGACATGTCTGTGAAGATGCGGACTACCT	39	7.48915	0	178.663
IsiR93546	TGCCGGAAGGTCAAGGAAGTTGGTGAACTGAT	32	7.48915	0	178.663
IsiR14590	AGAATGAAACTCAAAGGAATTGACGGGGGCC	31	7.4841	0	178.035
IsiR59508	GAGGACCGGGAAGGACGCACCTCTGGTGTACCAGTTA	37	7.4841	0	178.035
IsiR12963	ACTAGGTGCTGTGCGACTCGACCCGTGCA	29	7.48157	0	177.721
IsiR44840	CGGCCAGTGAGACGATGGGGGATAAGCTTCATCG	34	7.48157	0	177.721
IsiR60754	GAGTTTCCGTCTGGGTATGCGTCCTTGG	28	7.47394	0	176.779
IsiR47622	CGTGTGAATCAGCAAGGACCACCTTGCAAGG	31	7.46115	0	175.209
IsiR3485	AACGGGTGAGTAACGCGTAAGAACCTGCC	29	7.45857	0	174.895
IsiR42340	CGAGTCTTCATAGGGCGATTGTCACTGCTTATGG	34	7.456	0	174.581
IsiR33273	CAGAGACGAAAGTCGGCCTTAGTGATCCGACGGTGC	36	7.45083	0	173.953
IsiR90308	TCTTGGCTGCTTGGCCTGTAGTAGGGATTTGGT	33	7.44304	0	173.011
IsiR46965	CGTCGAGCAGAGACGAAAGTCGGCCTTAGTG	31	7.43782	0	172.383
IsiR49977	CTCGGTGAAATAGACATGTCTGTGAAGAT	29	7.43521	0	172.069
IsiR74412	GTAGCCAAGTGCGGAGAGGATAACTGCTGAA	31	7.43259	0	171.755
IsiR101293	TTCTAACCTTGTGTCAGACCCGCGGGCCAAGGGACAGT	38	7.43259	0	171.755
IsiR59303	GAGCTCGGATTCTAACCTTGTGTCAGACCCG	31	7.42206	0	170.499
IsiR22876	ATACTAGGTGCTGTGCGACTCGACCCGTGCAGTGC	35	7.41942	0	170.185
IsiR74555	GTAGGCCTCCCAAAAGGTAACGGAGGCGTGCAAAGGTTT	39	7.41942	0	170.185
IsiR104546	TTTAAATAGGTGTCAAGTGGAAGTGCAGTGAT	32	7.41411	0	169.557
IsiR33356	CAGAGGTCCGAACCGACTGATGTTGAAGAATCAGC	35	7.40345	0	168.301
IsiR62012	GATGGATACTAGGTGCTGTGCGACTCGAC	29	7.40345	0	168.301
IsiR99695	TTAGAGGGAAGCAACCGCGAAAGCGGGGGTC	31	7.39809	0	167.673
IsiR22134	AGTTTCCGTCTGGGTATGCGTCCTTGGA	28	7.3954	0	167.359
IsiR50041	CTCGTGCCGTAAGGTGTTGGGTTAAGTCTCGCAA	34	7.3954	0	167.359
IsiR37994	CCGAAAGATGGTTATAGGTTTAAGGACACAAGGTGACCCT	40	7.39271	0	167.045
IsiR1619	AAAGGTGCGTGCCGCACTCACGAGGGACTGCCAG	34	7.39001	0	166.731
IsiR87427	TCCTAAGGTAGCGAAATTCCTTGTCGGGT	29	7.39001	0	166.731
IsiR75187	GTCACTGCTTATGGACCCGAACCTGGGT	28	7.3846	0	166.103
IsiR77647	GTGGGGGTGTGGGGGTGGTGCGGGGCAG	28	7.3846	0	166.103
IsiR79891	GTTTAAGGACACAAGGTGACCCTGCTTTTTCAGGGT	36	7.3846	0	166.103
IsiR24070	ATCAGGACCCTAGCTTTATTGCGAGCCAAAACAG	34	7.38188	0	165.789
IsiR68622	GGAGGTGGAAGGCCCACGGGTCGTCAAC	28	7.37644	0	165.162
IsiR60943	GATACTAGGTGCTGTGCGACTCGACCCGTGCAGTGC	36	7.37098	0	164.534
IsiR72946	GGTGGAGCGGTGAAATGCATTGAGATCGGAAAGAA	35	7.37098	0	164.534
IsiR34176	CAGGTGGTGCATGGCTGTCGTCAGCTCGTGCCGT	34	7.36824	0	164.22
IsiR60936	GATACTAGGTGCTGTGCGACTCGACCCGT	29	7.36824	0	164.22
IsiR89141	TCTAAACGGATTCAATTTCAACCAATCTGTAGT	33	7.36824	0	164.22
IsiR103761	TTGGTGGTTAAACTCTACTGCGGTGACGATAC	32	7.36824	0	164.22
IsiR1143	AAAGAGTGCGTAATAGCTCACTGATCGAGCGCC	33	7.36275	0	163.592
IsiR52230	CTGGTGGTGGGGGTGGGGGTGGGGAGTGC	29	7.36275	0	163.592
IsiR5042	AAGCGAGAATGTCGGCTTGAGTAACGAAAACATTGGT	37	7.35232	0.679803	273.49
IsiR35600	CATGTGCGGCGTGTGCATCCCGATGTCCTACACTT	35	7.3517	0	162.336
IsiR18419	AGGATAACTGCTGAAAGCATATAAGTAGT	29	7.34892	0	162.022
IsiR75959	GTGAAATGCATTGAGATCGGAAAGAACACCAACGGCGAA	39	7.34892	0	162.022
IsiR88569	TCGGGCCAGACGGACATTGGTCCTCGAGTGCAA	33	7.34892	0	162.022
IsiR16983	AGCGAGAATGTCGGCTTGAGTAACGAAAACAT	32	7.34335	0	161.394
IsiR67889	GGAAGTTGGTGAACTGATGACAGGGAAGC	29	7.34335	0	161.394
IsiR44954	CGGCCTTAGTGATCCGACGGTGCCGAGTGGAA	32	7.34056	0	161.08
IsiR86499	TCATAGGCAGTGGCTTGGTTAAGGGAAC	28	7.34056	0	161.08
IsiR14622	AGAATGTCGGCTTGAGTAACGAAAACATTGGT	32	7.33776	0	160.766
IsiR93842	TGCGGAGAGGATAACTGCTGAAAGCATATAAGTAGTAAG	39	7.33776	0	160.766
IsiR39661	CCTAAGGTAGCGAAATTCCTTGTCGGGT	28	7.33496	0	160.452
IsiR36500	CCACTCTGGAAGAGCTCGGATTCTAACCTTGTGTCAGA	38	7.33215	0	160.138
IsiR72156	GGTACCCAGAGACGAGGAAGGGCGTAGCAAGCGACGAA	38	7.33215	0	160.138
IsiR71967	GGGTTGCTAACTCAATGGTAGAG	23	7.32652	0	159.51
IsiR76429	GTGAGTCAGGGCCTAAGATCAGGCCGAAAGGC	32	7.32652	0	159.51
IsiR60245	GAGTAACGCGTAAGAACCTGCCCTTGGG	28	7.32369	0	159.196
IsiR105133	TTTCCTCGGGCCAGACGGACATTGGTCCTC	30	7.32369	0	159.196
IsiR10649	ACCCGTGCAGTGCTGTAGCTAACGCGTTAAGTA	33	7.31802	0	158.568
IsiR8965	AATTTGGTGGTTAAACTCTACTGCGGTGAC	30	7.31233	0	157.94
IsiR99357	TTAATGCGGTACGTGAGCTGGGTTCAGAA	29	7.31233	0	157.94
IsiR41132	CGAAGACTCAGAAGTGGGCGAA	22	7.30948	0	157.626
IsiR46436	CGGTGTGGGCGTTAGAGCATTGAGAGGA	28	7.30948	0	157.626
IsiR26927	ATGGAGGGTGTTTTCTCTTTTTGAGAAAACGCTCT	35	7.30535	0.679803	264.698
IsiR88480	TCGGCTTGAGTAACGAAAACATTGGTGA	28	7.30089	0	156.684
IsiR97665	TGTCTGTGAAGATGCGGACTACCTGCACCT	30	7.29801	0	156.37
IsiR73889	GTAACGATCTGGGCACTGTCTCGGAGAGAGACTCGGTG	38	7.29224	0	155.742
IsiR18550	AGGATGCAAGCGTTATCCGGAATGATTGGGCGT	33	7.28645	0	155.114
IsiR23719	ATATGTACTGAAATTGTTCGGGAGACATGGT	31	7.28645	0	155.114
IsiR53587	CTTGACATGCCGCGAATCCTCTTGAAAGAGAG	32	7.28645	0	155.114
IsiR57603	GACGATACTGTAGGGGAGGTCCTGCGGCA	29	7.28645	0	155.114
IsiR95912	TGGGCGTAAAGCGTCTGTAGGTGGCTTTTC	30	7.28355	0	154.8
IsiR80539	TAAACGATGGATACTAGGTGCTGTGCGACTCGAC	34	7.28064	0	154.486
IsiR52203	CTGGTGGAGGCTCGAAGCGATACTGACGTGC	31	7.27772	0	154.172
IsiR87499	TCCTCGGGCCAGACGGACATTGGTCCTCG	29	7.27772	0	154.172
IsiR105232	TTTCTAAGTCGTGAGGGTTCAAGTCCCTCT	30	7.27772	0	154.172
IsiR33267	CAGAGACGAAAGTCGGCCTTAGTGATCCG	29	7.2748	0	153.858
IsiR59751	GAGGATGATCAGCCACACTGGGACTGAG	28	7.27259	0.679803	258.732
IsiR48760	CTAGGGGAGCAAATGGGATTAGAGACCCCAGTAGT	35	7.27187	0	153.544
IsiR59760	GAGGATGATCAGCCACACTGGGACTGAGACACGGCCC	37	7.27187	0	153.544
IsiR99753	TTAGCCGAAAGATGGTTATAGGTTTAAGGACACAAGGTG	39	7.27187	0	153.544
IsiR27627	ATGTAGGTATCGTTGGTGTAGTGGTTAT	28	7.266	0	152.916
IsiR43103	CGCCATATGTACTGAAATTGTTCGGGAGACATGG	34	7.266	0	152.916
IsiR75794	GTCTGTGAAGATGCGGACTACCTGCACCT	29	7.266	0	152.916
IsiR372	AAAAGCTCGAACGACCTTCAACAAAGGGGTACCT	34	7.26305	0	152.602
IsiR3551	AACGGTTGCTAATACCCCGTAGGCTGAGGAGCAAAAGGAG	40	7.25418	0	151.66
IsiR7974	AATGAGAACTTTGAAGGCCGAAGAGGAGAAAGGTTCC	37	7.25418	0	151.66
IsiR23104	ATAGCGAAGTAGTACCGTGAGGGAAAGGTG	30	7.25418	0	151.66
IsiR69135	GGATTTCTCTCTAAAGGCGAAGACTCAGAAGTGGGCGAA	39	7.25418	0	151.66
IsiR87236	TCCGGAATGATTGGGCGTAAAGCGTCTGTA	30	7.25121	0	151.346
IsiR43776	CGCGTGGAGGTGGAAGGCCCACGGGTCGTCA	31	7.24226	0	150.404
IsiR29880	ATTTATTTTTCCATCTAGGATTAGAACCGT	30	7.23926	0	150.09
IsiR44225	CGGACATTGGTCCTCGAGTGCAAAGGCAGAAGG	33	7.23926	0	150.09
IsiR95000	TGGAGGTGGAAGGCCCACGGGTCGTCAACTTC	32	7.23926	0	150.09
IsiR63554	GCAGTGGCTTGGTTAAGGGAACGGAACCCACCGGAGC	37	7.23626	0	149.776
IsiR72959	GGTGGAGGCTCGAAGCGATACTGACGTGC	29	7.23626	0	149.776
IsiR41766	CGAGAATGTCGGCTTGAGTAACGAAAACATTGGT	34	7.23325	0	149.462
IsiR58286	GAGAAGAAACAATGACGGTATCTGAGGAAT	30	7.23325	0	149.462
IsiR11256	ACGAAAGTCGGCCTTAGTGATCCGACGGTGCCGAGTGGAA	40	7.23024	0	149.148
IsiR43777	CGCGTGGAGGTGGAAGGCCCACGGGTCGTCAA	32	7.22722	0	148.834
IsiR85932	TCAAGTGGAAGTGCAGTGATGTATGCAGC	29	7.22722	0	148.834
IsiR10100	ACATGCCGCGAATCCTCTTGAAAGAGAGGGGTGCCCT	37	7.22419	0	148.52
IsiR1687	AAAGTCGGCCTTAGTGATCCGACGGTGCCGAGTGGAA	37	7.21812	0	147.892
IsiR70688	GGGAGGTCCTGCGGCAAAATAGCTCGATGCCAGAATG	37	7.21812	0	147.892
IsiR87676	TCGAACGGGAAGTGGTGTTTCCAGTGGC	28	7.21812	0	147.892
IsiR70026	GGCGTAACGATCTGGGCACTGTCTCGGAGAGA	32	7.21507	0	147.578
IsiR75469	GTCCTCAGTTCGGATTGCAGGCTGCAACTCG	31	7.21507	0	147.578
IsiR50107	CTCTAAAGGCGAAGACTCAGAAGTGGGCGAA	31	7.2059	0	146.636
IsiR15382	AGAGGACCTTTCCCTAGTACGAGAGGACCGGGAAG	35	7.19975	0	146.008
IsiR19367	AGGGGAAAGTGATCTCTGACCGCGTGCCTGTTGAAGAATG	40	7.19975	0	146.008
IsiR46620	CGTAAGAACCTGCCCTTGGGAGGGGAACA	29	7.19357	0	145.38
IsiR104934	TTTATTGATTGGGTGTCATATGTATTTGTGTAG	33	7.19047	0	145.066
IsiR90791	TGAACGGGGCTAAGCGATCTGCCGAAGCTGTGGGATGT	38	7.18737	0	144.752
IsiR38593	CCGCGGGCCAAGGGACAGTCTCAGGTAGACAGTT	34	7.18114	0	144.124
IsiR10415	ACCAGGATGAAGCTTGGATGAAACTAAGCAGAG	33	7.17802	0	143.81
IsiR35305	CATGCAAGTCGAACGGGAAGTGGTGTTTCCAGTGGCGA	38	7.17802	0	143.81
IsiR60129	GAGGTCCTGCGGCAAAATAGCTCGATGCCAGAA	33	7.17175	0	143.182
IsiR19944	AGGTGCTGTGCGACTCGACCCGTGCAGTGCT	31	7.1686	0	142.868
IsiR25835	ATGAGACAAAGTGAAGCGAGAGAGTTTT	28	7.1686	0	142.868
IsiR38712	CCGGAAGGTCAAGGAAGTTGGTGAACTGATGAC	33	7.16545	0	142.554
IsiR80543	TAAACGATGGATACTAGGTGCTGTGCGACTCGACCCGT	38	7.16545	0	142.554
IsiR98244	TGTGTCAGACCCGCGGGCCAAGGGACAGT	29	7.16545	0	142.554
IsiR77268	GTGGAGGTGGAAGGCCCACGGGTCGTCAA	29	7.16229	0	142.24
IsiR45548	CGGGCCAAGGGACAGTCTCAGGTAGACAGTTTCTATG	37	7.15595	0	141.612
IsiR82761	TACTTGGATCTGGGAGGTTATGCATGGTAGCATACACTG	39	7.15595	0	141.612
IsiR101556	TTCTGTGATGTCTTTCTCGTTAACCTGAGACTT	33	7.15595	0	141.612
IsiR52682	CTGTTCCCTGGGATTGGCTTTGGGCCTT	28	7.14958	0	140.984
IsiR1102	AAAGAGAGGGGTGCCCTCGGGAACGCGGACACA	33	7.14639	0	140.67
IsiR53071	CTTATGGACCCGAACCTGGGTGATCTATCCAT	32	7.14639	0	140.67
IsiR59502	GAGGACCGGGAAGGACGCACCTCTGGTGTA	30	7.14319	0	140.356
IsiR92334	TGAGTTGTGGTTAGGGGTGAAATGCCACTCGAACCC	36	7.14319	0	140.356
IsiR17244	AGCGGTACCAAATCGAGGCAAACTCTGAATACTAGATATG	40	7.13998	0	140.042
IsiR45841	CGGGGCTAAGCGATCTGCCGAAGCTGTGGGATGTC	35	7.13354	0	139.414
IsiR100890	TTCCTCGGGCCAGACGGACATTGGTCCTCGAGT	33	7.13354	0	139.414
IsiR102669	TTGCGGTGGATACCTAGGTACCCAGAGACG	30	7.13354	0	139.414
IsiR52278	CTGGTTCTCCCCGAAATGCGTTGAGGCGC	29	7.12058	0	138.158
IsiR53795	CTTGCGCTGAAGATGAACGGGGCTAAGCG	29	7.12058	0	138.158
IsiR95563	TGGCTGTCGTCAGCTCGTGCCGTAAGG	27	7.12058	0	138.158
IsiR38063	CCGAAGCTGTGGGATGTCAAAATGCATCGGTAG	33	7.11405	0	137.53
IsiR60559	GAGTGCGTAATAGCTCACTGATCGAGCGCCCT	32	7.11405	0	137.53
IsiR73767	GTAAACGATGGATACTAGGTGCTGTGCGAC	30	7.11405	0	137.53
IsiR96903	TGGTGTTGGATGCCTGGTCGTTTGCGCTTGGGGT	34	7.11405	0	137.53
IsiR29738	ATTGTTCGGGAGACATGGTCAAAGCCCGGG	30	7.11078	0	137.216
IsiR95033	TGGAGTGAAGTCGTAACAAGGTAGCCGTA	29	7.11078	0	137.216
IsiR26966	ATGGATACTAGGTGCTGTGCGACTCGACCCGTGCAGT	37	7.1075	0	136.902
IsiR96464	TGGTAGTTCGACCGTGGAATTTTTTGGTT	29	7.1075	0	136.902
IsiR9887	ACAGGGGTCAAGGTCGGCCAGTGAGACGATGGGG	34	7.10421	0	136.588
IsiR72148	GGTACCCAGAGACGAGGAAGGGCGTAGC	28	7.09761	0	135.96
IsiR6694	AAGTGCGGAGAGGATAACTGCTGAAAGCAT	30	7.09098	0	135.332
IsiR65467	GCGGAGAGGATAACTGCTGAAAGCATATAAGTAGTA	36	7.09098	0	135.332
IsiR93489	TGCCGAAGCTGTGGGATGTCAAAATGCAT	29	7.09098	0	135.332
IsiR79628	GTTGGTACGGAGGGACGGAGGAGGCTAGGTTAGCC	35	7.08765	0	135.018
IsiR20604	AGTAGTGATGAATCAATTAGATGTGTGAA	29	7.08432	0	134.704
IsiR34404	CAGTGCCGGAAGGTCAAGGAAGTTGGTGAACTGATG	36	7.08432	0	134.704
IsiR87969	TCGATGGACAACAGGTCAATATTCCTGTACTAC	33	7.08432	0	134.704
IsiR89933	TCTGGGCACTGTCTCGGAGAGAGACTCGGTGA	32	7.08432	0	134.704
IsiR78833	GTTATCCGGAATGATTGGGCGTAAAGCGTCTGTAGGTG	38	7.08098	0	134.39
IsiR32168	CACACCGCCCGTCACACTATAGGAGCTGGCC	31	7.07763	0	134.076
IsiR48339	CTACCACGAACTTTGTACCGCGTGCATTACT	31	7.07427	0	133.762
IsiR54031	CTTGGTATCGTGTTCATACTGTCGTATTGAATGA	34	7.07427	0	133.762
IsiR19006	AGGCTTTCTTTGTACAATGCATAGGACT	28	7.0709	0	133.448
IsiR44211	CGGACACAGGTGGTGCATGGCTGTCGTCAGCTCGTGCC	38	7.0709	0	133.448
IsiR91346	TGACCGCGTGCCTGTTGAAGAATGAGCC	28	7.0709	0	133.448
IsiR39211	CCGGTGTGGGCGTTAGAGCATTGAGAGG	28	7.06415	0	132.82
IsiR100706	TTCCATGGGTTTGCCTTGGTATCGTGTTCATA	32	7.06415	0	132.82
IsiR67340	GCTTGGCCTGTAGTAGGGATTTGGTTCA	28	7.06076	0	132.506
IsiR96117	TGGGGGTGTGGGGGTGGTGCGGGGCAG	27	7.06076	0	132.506
IsiR38623	CCGCGTGCCTGTTGAAGAATGAGCCGGCGACTCA	34	7.05736	0	132.192
IsiR5839	AAGGCGAAGACTCAGAAGTGGGCGAA	26	7.05396	0	131.878
IsiR11643	ACGATGGATACTAGGTGCTGTGCGACTCGACCC	33	7.05396	0	131.878
IsiR5518	AAGGAAGTTGGTGAACTGATGACAGGGAAG	30	7.05055	0	131.564
IsiR788	AAACCGTGAAAACGGGGTTGTGGGAGAGCAATACAAGC	38	7.04712	0	131.25
IsiR51571	CTGGACAGAAAGACCCTATGAAGCTTTACTGTT	33	7.04369	0	130.936
IsiR85312	TATTATGAAAGTGAAGAAATGTGGCGTGCCGAGCTCT	37	7.04026	0	130.622
IsiR71598	GGGGGTCGCAGTGACCAGGCCCGGGCGACTGTTTA	35	7.03681	0	130.308
IsiR82727	TACTGTTCCCTGGGATTGGCTTTGGGCCTT	30	7.03681	0	130.308
IsiR5076	AAGCGATCTGCCGAAGCTGTGGGATGTCAAAATGC	35	7.03336	0	129.994
IsiR20605	AGTAGTGATGAATCAATTAGATGTGTGAAG	30	7.03336	0	129.994
IsiR25721	ATGACGGTATCTGAGGAATAAGCATCGGCTAACTCTGT	38	7.03336	0	129.994
IsiR30085	ATTTGATTCATTCTTTAATGTAAGAATAAAGAATTGAAT	39	7.03336	0	129.994
IsiR34252	CAGTAGCTGGTCCGAGAGGATGATCAGC	28	7.03336	0	129.994
IsiR38525	CCGCGAATCCTCTTGAAAGAGAGGGGTGCCCT	32	7.03336	0	129.994
IsiR44226	CGGACATTGGTCCTCGAGTGCAAAGGCAGAAGGG	34	7.03336	0	129.994
IsiR71301	GGGGATAAGCTTCATCGTCGAGAGGGAAACAGCC	34	7.03336	0	129.994
IsiR75150	GTCAAGTGGAAGTGCAGTGATGTATGCAGCTGAG	34	7.03336	0	129.994
IsiR45307	CGGCTTGAGTAACGAAAACATTGGTGAGA	29	7.03005	0.679803	218.541
IsiR71159	GGGGAAAGTGATCTCTGACCGCGTGCCTGTTGAAGAAT	38	7.0299	0	129.68
IsiR20425	AGTACGAGAGGACCGGGAAGGACGCACCTCTGGTGT	36	7.01946	0	128.738
IsiR55200	GAAAGTGATCTCTGACCGCGTGCCTGTTGAAGAATGAG	38	7.01946	0	128.738
IsiR63020	GCAAGTCGAACGGGAAGTGGTGTTTCCA	28	7.01946	0	128.738
IsiR15428	AGAGGATAACTGCTGAAAGCATATAAGTAGTAAGC	35	7.01596	0	128.424
IsiR18794	AGGCGAAGACTCAGAAGTGGGCGAA	25	7.01596	0	128.424
IsiR92192	TGAGTAACGAAAACATTGGTGAGAATCCAATGCCCCGA	38	7.01596	0	128.424
IsiR95071	TGGATACTAGGTGCTGTGCGACTCGACCCGTG	32	7.01596	0	128.424
IsiR48822	CTAGGTGCTGTGCGACTCGACCCGTGCAGTGCT	33	7.01246	0	128.11
IsiR60938	GATACTAGGTGCTGTGCGACTCGACCCGTGC	31	7.01246	0	128.11
IsiR95286	TGGCCAATGATGAATGCTTAAGAACAGATC	30	7.01246	0	128.11
IsiR104418	TTGTTGGGGAGGATAATCAATATATCGC	28	7.01246	0	128.11
IsiR103372	TTGGGCGTAAAGCGTCTGTAGGTGGCTT	28	7.00894	0	127.796
IsiR20124	AGGTGTGAAGCGATCTCGTACTAAACGA	28	7.00542	0	127.482
IsiR42688	CGATGGACAACAGGTCAATATTCCTGTACTACCC	34	7.00542	0	127.482
IsiR70330	GGGAAAGTGATCTCTGACCGCGTGCCTGTTGAAGAA	36	7.00542	0	127.482
IsiR60011	GAGGGGAAAGTGATCTCTGACCGCGTGCCTGTTGAAGA	38	7.00189	0	127.168
IsiR104331	TTGTTAGTGTGGATGATTTAGAAGATATAATT	32	7.00189	0	127.168
IsiR105198	TTTCGGTGCGGGCTGCGCGAGCGGTACCAAATCGAGGC	38	7.00189	0	127.168
IsiR8605	AATTATGAATTTTCCATAACTTAGGTAAGTGC	32	6.99481	0	126.54
IsiR59503	GAGGACCGGGAAGGACGCACCTCTGGTGTAC	31	6.99481	0	126.54
IsiR55876	GAAGAGCTCGGATTCTAACCTTGTGTCAGACC	32	6.99125	0	126.226
IsiR73768	GTAAACGATGGATACTAGGTGCTGTGCGACT	31	6.99125	0	126.226
IsiR17752	AGCTTGTTATATGGGTCGTGAGTGGGAACTGAGTTT	36	6.98769	0	125.912
IsiR4879	AAGCAGGAATCGCTAGTAATCGCCGGTC	28	6.98053	0	125.284
IsiR71112	GGGCTATTAGCTCAGTGGTAGAGCGCGCCCCT	32	6.97694	0	124.97
IsiR5446	AAGCTTTACTGTTCCCTGGGATTGGCTTTGGGCCTTT	37	6.97334	0	124.656
IsiR1611	AAAGGTGAAAAGAACCCCCAGTGGGTAGTGAA	32	6.96973	0	124.342
IsiR105425	TTTGAAGTCATTACCCTTAACCGTAAGGAGGGGGATG	37	6.96973	0	124.342
IsiR12252	ACGGGAAGGTTTGGCACCTCGATGTCGGC	29	6.96611	0	124.028
IsiR39054	CCGGGCGACTGTTTACCAAAAACACAGGTC	30	6.96248	0	123.714
IsiR82384	TACGGCGCTGAAGTATGTAACCCATGCCATACT	33	6.95884	0	123.4
IsiR42705	CGATGGATACTAGGTGCTGTGCGACTCGACCCGTG	35	6.9552	0	123.086
IsiR77122	GTGGAAGTGCAGTGATGTATGCAGCTG	27	6.9552	0	123.086
IsiR82726	TACTGTTCCCTGGGATTGGCTTTGGGCCT	29	6.9552	0	123.086
IsiR15312	AGAGCTCGGATTCTAACCTTGTGTCAGACCCGC	33	6.95154	0	122.772
IsiR74896	GTATGACTGAGTAAAGGCGAATCTGAGCCT	30	6.95154	0	122.772
IsiR85405	TATTCTGGTGTCCTAGGCGTAG	22	6.95154	0	122.772
IsiR536	AAAATAGTGATAGCCTAGTGGTTGATGTCTCAAGCTTTT	39	6.94788	0	122.458
IsiR73368	GGTTAAGGGAACGGAACC	18	6.94788	0	122.458
IsiR87479	TCCTCAGTTCGGATTGCAGGCTGCAACTCG	30	6.94788	0	122.458
IsiR19044	AGGGAAAGGTGAAAAGAACCCCCAGTGGGTAGTGAA	36	6.9442	0	122.144
IsiR60241	GAGTAACGAAAACATTGGTGAGAATCCAATGCCCCGAAA	39	6.9442	0	122.144
IsiR44956	CGGCCTTAGTGATCCGACGGTGCCGAGTGGAAGG	34	6.94052	0	121.83
IsiR73672	GGTTTCATTCGATTTGTTGTGGATTGGATGA	31	6.94052	0	121.83
IsiR6657	AAGTGATCTCTGACCGCGTGCCTGTTGAA	29	6.93313	0	121.202
IsiR13700	ACTGTTCCCTGGGATTGGCTTTGGGCCT	28	6.93313	0	121.202
IsiR42252	CGAGTACCAAGCGCTGCAGCGCTGAA	26	6.92941	0	120.888
IsiR73776	GTAAACGATGGATACTAGGTGCTGTGCGACTCGACCCGT	39	6.92941	0	120.888
IsiR105134	TTTCCTCGGGCCAGACGGACATTGGTCCTCG	31	6.92941	0	120.888
IsiR13189	ACTCGACCCGTGCAGTGCTGTAGCTAACGCGTT	33	6.92569	0	120.574
IsiR43794	CGCGTTAAGTATCCCGCCTGGGGAGTACGTTCG	33	6.92569	0	120.574
IsiR14925	AGACGGACATTGGTCCTCGAGTGCAAAGGC	30	6.92196	0	120.26
IsiR64899	GCGACTGGAGTGAAGTCGTAACAAGGTAGCC	31	6.92196	0	120.26
IsiR69319	GGCATGCTTAACACATGCAAGTCGAACGGG	30	6.92196	0	120.26
IsiR34824	CATATCCGGTGTGGGCGTTAGAGCATTGA	29	6.92078	0.679803	202.527
IsiR86467	TCAGTTCGGATTGTTCTCTGC	21	6.91822	0	119.946
IsiR15086	AGAGACGAAAGTCGGCCTTAGTGATCCGACGGTGCCGA	38	6.91447	0	119.632
IsiR35354	CATGCCGCGAATCCTCTTGAAAGAGAGGGGTGCCC	35	6.91071	0	119.318
IsiR42635	CGATGATCAGTAGCTGGTCCGAGAGGATGATCAGCCA	37	6.91071	0	119.318
IsiR11205	ACCTTGTGTTGATTGCACAAATATTTCGTGAGTCT	35	6.90694	0	119.004
IsiR61753	GATGATCAGTAGCTGGTCCGAGAGGATGATCAGCCA	36	6.90316	0	118.69
IsiR77964	GTGGTTGTCGGTGGGGGACTGGGGGAGGGTTCAG	34	6.90316	0	118.69
IsiR78954	GTTCCAAGGGTTGGGCTGTTCGCCCATT	28	6.90316	0	118.69
IsiR89676	TCTGACCGCGTGCCTGTTGAAGAATGAGC	29	6.90316	0	118.69
IsiR103234	TTGGCTGCTTGGCCTGTAGTAGGGATTTGGT	31	6.90316	0	118.69
IsiR103548	TTGGTACGGAGGGACGGAGGAGGCTAGG	28	6.90316	0	118.69
IsiR78368	GTGTTAAGCCGGAGGAAGGAGAGGATGAGG	30	6.89557	0	118.062
IsiR94380	TGCTTGGCCTGTAGTAGGGATTTGGTTCACTG	32	6.89557	0	118.062
IsiR105946	TTTGGTGGTTAAACTCTACTGCGGTGACGATAC	33	6.89176	0	117.748
IsiR23811	ATATTCTGGTGTCCTAGGCGTAGAGGAACCACACCAA	37	6.88794	0	117.434
IsiR39993	CCTCGATGTCGGCTCTTCGCCACCTGGAGCTG	32	6.88794	0	117.434
IsiR45983	CGGGTCGTCAACTTCTTTTCTCGGAGAAGAAACA	34	6.88794	0	117.434
IsiR70841	GGGCAATGATGATCAACCTTTTCTGAC	27	6.88794	0	117.434
IsiR61842	GATGCCTAAGGCTAGGCTTGCGACTGGAGTG	31	6.88027	0	116.806
IsiR70331	GGGAAAGTGATCTCTGACCGCGTGCCTGTTGAAGAAT	37	6.87642	0	116.492
IsiR95911	TGGGCGTAAAGCGTCTGTAGGTGGCTTTT	29	6.87642	0	116.492
IsiR17756	AGCTTTACTGTTCCCTGGGATTGGCTTTGGGCCTT	35	6.87256	0	116.178
IsiR41349	CGAATTTGGTGGTTAAACTCTACTGCGGT	29	6.87256	0	116.178
IsiR27631	ATGTAGTAGTCTGCCCACTTGGTGAGGGATGAAAGTTT	38	6.86869	0	115.864
IsiR42335	CGAGTCTTCATAGGGCGATTGTCACTGCT	29	6.86481	0	115.55
IsiR7870	AATGAAACTCAAAGGAATTGACGGGGGCCCG	31	6.86092	0	115.236
IsiR41848	CGAGAGGATGATCAGCCACACTGGGACT	28	6.86092	0	115.236
IsiR97436	TGTCAAGTGGAAGTGCAGTGATGTATGCA	29	6.86092	0	115.236
IsiR100561	TTCATAGGGCGATTGTCACTGCTTATGGACC	31	6.86092	0	115.236
IsiR34002	CAGGGAAGCCGGCGACCGAAGCCCCGGTG	29	6.85701	0	114.922
IsiR40939	CGAAAGTCGGCCTTAGTGATCCGACGGTGCCGAGTGGA	38	6.85701	0	114.922
IsiR71150	GGGGAAAGTGATCTCTGACCGCGTGCCT	28	6.85701	0	114.922
IsiR89147	TCTAAAGGCGAAGACTCAGAAGTGGGCGAA	30	6.85701	0	114.922
IsiR18889	AGGCGTAACGATCTGGGCACTGTCTCGGAGAGAGA	35	6.8531	0	114.608
IsiR55882	GAAGAGCTCGGATTCTAACCTTGTGTCAGACCCGCGG	37	6.8531	0	114.608
IsiR34936	CATCAGTGAGATACCACTCTGGAAGAGCTCGGATTCT	37	6.84918	0	114.294
IsiR70624	GGGAGCAAATGGGATTAGAGACCCCAGTAGT	31	6.84918	0	114.294
IsiR83590	TAGGCCTCCCAAAAGGTAACGGAGGCGTGCAAAGGTTT	38	6.84918	0	114.294
IsiR52054	CTGGGTGACCGATAGCGAAGTAGTACCGTGAGGGAAAG	38	6.84524	0	113.98
IsiR65929	GCGGTGACGATACTGTAGGGGAGGTCCTGCGGC	33	6.84524	0	113.98
IsiR72960	GGTGGAGGCTCGAAGCGATACTGACGTGCA	30	6.84524	0	113.98
IsiR4985	AAGCCGGAGGAAGGAGAGGATGAGGCCAAGTCAT	34	6.8413	0	113.666
IsiR14866	AGACGAAAGTCGGCCTTAGTGATCCGACGGTGCCGAG	37	6.8413	0	113.666
IsiR83693	TAGGGGAGCAAATGGGATTAGAGACCCCAGTAGT	34	6.8413	0	113.666
IsiR37131	CCCAGGAAAAGCTCGAACGACCTTCAACAAAGG	33	6.83734	0	113.352
IsiR93032	TGCAATTTGAATAAACCAAGATCTTACCATGACTGCAAT	39	6.83734	0	113.352
IsiR98182	TGTGGTAGAGGGGGTACGCGTTCGCGCGGCCCCTGCC	37	6.83337	0	113.038
IsiR102834	TTGGAACCCTGAACAGACCGCCGGTGTTAAGC	32	6.83337	0	113.038
IsiR18033	AGGACACAAGGTGACCCTGCTTTTTCAGGGT	31	6.8294	0	112.724
IsiR99745	TTAGCCGAAAGATGGTTATAGGTTTAAGG	29	6.8294	0	112.724
IsiR80534	TAAACGATGGATACTAGGTGCTGTGCGAC	29	6.82541	0	112.41
IsiR91882	TGAGATTAATGGGCTGTTACTGAGGTCT	28	6.82541	0	112.41
IsiR92445	TGATCAGTAGCTGGTCCGAGAGGATGATCAGCCA	34	6.82541	0	112.41
IsiR104241	TTGTGGTAGAGGGGGTACGCGTTCGCGCGGCCCCTGCC	38	6.82541	0	112.41
IsiR1682	AAAGTCGGCCTTAGTGATCCGACGGTGCCG	30	6.82141	0	112.096
IsiR12461	ACGGTCCTAAGGTAGCGAAATTCCTTGT	28	6.82141	0	112.096
IsiR19868	AGGTGAAAAGAACCCCCAGTGGGTAGTGAAA	31	6.82141	0	112.096
IsiR76613	GTGCAAAGGTTTCCTCGGGCCAGACGGAC	29	6.82141	0	112.096
IsiR88329	TCGGATTCTAACCTTGTGTCAGACC	25	6.82141	0	112.096
IsiR101286	TTCTAACCTTGTGTCAGACC	20	6.82141	0	112.096
IsiR41837	CGAGAGGACCGGGAAGGACGCACCTCTGGTGTACCAGTT	39	6.8174	0	111.782
IsiR71165	GGGGAACAACAACTGGAAACGGTTGCTAAT	30	6.8174	0	111.782
IsiR78825	GTTATCCGGAATGATTGGGCGTAAAGCGT	29	6.8174	0	111.782
IsiR48880	CTAGTACGAGAGGACCGGGAAGGACGCAC	29	6.80934	0	111.154
IsiR50664	CTGACCGCGTGCCTGTTGAAGAATGAGC	28	6.80934	0	111.154
IsiR84114	TAGTGAAATAGAACGTGAAACCGTGCTGA	29	6.80934	0	111.154
IsiR84360	TATAAGGTGTCCTACGGATAATGCAAATC	29	6.80934	0	111.154
IsiR103154	TTGGCCTGTAGTAGGGATTTGGTTCACTGC	30	6.80124	0	110.526
IsiR14684	AGACAGAGGATGCAAGCGTTATCCGGAATGATTGGGC	37	6.79717	0	110.212
IsiR42707	CGATGGATACTAGGTGCTGTGCGACTCGACCCGTGCA	37	6.79717	0	110.212
IsiR53004	CTTAGTGATCCGACGGTGCCGAGTGGAAGG	30	6.79717	0	110.212
IsiR3250	AACGCGGACACAGGTGGTGCATGGCTGTC	29	6.79309	0	109.898
IsiR21211	AGTGCCGGAAGGTCAAGGAAGTTGGTGAACTGAT	34	6.79309	0	109.898
IsiR38619	CCGCGTGCCTGTTGAAGAATGAGCCGGCG	29	6.79309	0	109.898
IsiR9511	ACACCGCCCGTCACACTATAGGAGCTGGCC	30	6.789	0	109.584
IsiR17302	AGCGTCTGTAGGTGGCTTTTCAAGTCCGCC	30	6.789	0	109.584
IsiR25473	ATGAACGGGGCTAAGCGATCTGCCGAAGCT	30	6.789	0	109.584
IsiR51215	CTGCCGAAGCTGTGGGATGTCAAAATGCATCGGT	34	6.789	0	109.584
IsiR96827	TGGTGTACCAGTTATCGTGCCTACGGTAAACGCTGGGTAG	40	6.789	0	109.584
IsiR17943	AGGAAGTTGGTGAACTGATGACAGGGAAG	29	6.7849	0	109.27
IsiR43330	CGCCTGGGGAGTACGTTCGCAAGAATGAAACTC	33	6.7849	0	109.27
IsiR62011	GATGGATACTAGGTGCTGTGCGACTCGA	28	6.7849	0	109.27
IsiR12381	ACGGGTCGTCAACTTCTTTTCTCGGAGAAGAAA	33	6.78079	0	108.956
IsiR32214	CACACTGGGACTGAGACACGGCCCAGACTCCTACGG	36	6.78079	0	108.956
IsiR41080	CGAACGGGTGAGTAACGCGTAAGAACCTGCCCTT	34	6.78079	0	108.956
IsiR80094	GTTTGAAGTCATTACCCTTAACCGTAAGGAGGGGGATG	38	6.78079	0	108.956
IsiR16114	AGATTGCCTCAGTTCGGATTGTTCTCTGC	29	6.77666	0	108.642
IsiR54176	CTTGTGTCAGACCCGCGGGCCAAGGGACA	29	6.77666	0	108.642
IsiR34175	CAGGTGGTGCATGGCTGTCGTCAGCTCGTGCCG	33	6.77252	0	108.328
IsiR55849	GAAGACTCAGAAGTGGGCGAA	21	6.77252	0	108.328
IsiR23003	ATAGACATGTCTGTGAAGATGCGGACTACCTGCACCT	37	6.76837	0	108.014
IsiR32992	CACTGCTTATGGACCCGAACCTGGGTGA	28	6.76837	0	108.014
IsiR42272	CGAGTAGCATGGGGCACGTGGAATCCCGTGTG	32	6.76837	0	108.014
IsiR48419	CTACGGCGCTGAAGTATGTAACCCATGCC	29	6.76837	0	108.014
IsiR2553	AACAATGTCGCTCGTGGTGCAACGGTAAT	29	6.76421	0	107.7
IsiR11421	ACGAGAGGACCGGGAAGGACGCACCTCTGGTGT	33	6.76421	0	107.7
IsiR40264	CCTGGACAGAAAGACCCTATGAAGCTTTACTGTT	34	6.76421	0	107.7
IsiR75542	GTCGAGCAGAGACGAAAGTCGGCCTTAGTG	30	6.76421	0	107.7
IsiR19482	AGGGGCTCGCGTCTGATTAGCTAGTTGGTG	30	6.76004	0	107.386
IsiR27335	ATGGGTCGTGAGTGGGAACTGAGTTTCCGTCTGG	34	6.76004	0	107.386
IsiR45041	CGGCGCTGAAGTATGTAACCCATGCCATACT	31	6.76004	0	107.386
IsiR45047	CGGCGCTGAAGTATGTAACCCATGCCATACTCCCAGG	37	6.76004	0	107.386
IsiR42441	CGATACTGTAGGGGAGGTCCTGCGG	25	6.75585	0	107.072
IsiR49279	CTCACCCGTCGAGCAGAGACGAAAGTCGGCCTTAGTG	37	6.75585	0	107.072
IsiR50039	CTCGTGCCGTAAGGTGTTGGGTTAAGTCTCGC	32	6.75585	0	107.072
IsiR82155	TACCTAGGTACCCAGAGACGAGGAAGGGCGTAG	33	6.75585	0	107.072
IsiR96721	TGGTGGAGGCTCGAAGCGATACTGACGTGCAA	32	6.75585	0	107.072
IsiR101557	TTCTGTGATGTTTTTCTCGTTAACCTGAGACT	32	6.75585	0	107.072
IsiR35775	CATTGAGAGGACCTTTCCCTAGTACGAGAGGAC	33	6.75166	0	106.758
IsiR57601	GACGATACTGTAGGGGAGGTCCTGCGG	27	6.75166	0	106.758
IsiR84079	TAGTCGATGGACAACAGGTCAATATTCCTGTACTAC	36	6.75166	0	106.758
IsiR35219	CATGACCAGGATGAAGCTTGGATGAAACTAAGCAGAGGT	39	6.74322	0	106.13
IsiR80042	GTTTCGGTGCGGGCTGCGCGAGCGGTACCA	30	6.74322	0	106.13
IsiR83776	TAGGTACCCAGAGACGAGGAAGGGCGTAGCAAGCG	35	6.74322	0	106.13
IsiR35393	CATGCTTAACACATGCAAGTCGAACGGGAAGTGGTGT	37	6.73899	0	105.816
IsiR36241	CCAAGTGCGGAGAGGATAACTGCTGAAAGC	30	6.73899	0	105.816
IsiR62916	GCAAGAATGAAACTCAAAGGAATTGACGGGGGCCCGCAC	39	6.73474	0	105.502
IsiR105638	TTTGCCTTGGTATCGTGTTCATACTGTCGTATTGAAT	37	6.73474	0	105.502
IsiR37680	CCCGTGCAGTGCTGTAGCTAACGCGTTAAGTATC	34	6.73048	0	105.188
IsiR37991	CCGAAAGATGGTTATAGGTTTAAGGACACAAGGTGAC	37	6.73048	0	105.188
IsiR11200	ACCTTGTGTCAGACCCGCGGGCCAAGGGACAGT	33	6.72621	0	104.874
IsiR55168	GAAAGTCGGCCTTAGTGATCCGACGGTGCC	30	6.72621	0	104.874
IsiR30717	CAAAGTCGTAAGACCATGTATGGGGGCTGACGCCT	35	6.72193	0	104.56
IsiR97607	TGTCGTGCCAATCCAACATAAGCCT	25	6.72193	0	104.56
IsiR18089	AGGACCGGGAAGGACGCACCTCTGGTGTA	29	6.71763	0	104.246
IsiR36805	CCATACTCCCAGGAAAAGCTCGAACGACCTTCAACAAAGG	40	6.71763	0	104.246
IsiR67773	GGAAGCGAGAATGTCGGCTTGAGTAACGAAAACATTGGT	39	6.71763	0	104.246
IsiR80093	GTTTGAAGTCATTACCCTTAACCGTAAGGAGGGGGA	36	6.71763	0	104.246
IsiR5077	AAGCGATCTGCCGAAGCTGTGGGATGTCAAAATGCAT	37	6.71332	0	103.932
IsiR22137	AGTTTCCGTCTGGGTATGCGTCCTTGGATTG	31	6.71332	0	103.932
IsiR37727	CCCTAGTACGAGAGGACCGGGAAGGACGCACC	32	6.71332	0	103.932
IsiR38524	CCGCGAATCCTCTTGAAAGAGAGGGGTGCCC	31	6.71332	0	103.932
IsiR40345	CCTGGGGAGTACGTTCGCAAGAATGAAACTCA	32	6.71332	0	103.932
IsiR83890	TAGGTTTAAGGACACAAGGTGACCCTGC	28	6.71332	0	103.932
IsiR94971	TGGAGGCTCGAAGCGATACTGACGTGCAAA	30	6.71332	0	103.932
IsiR2323	AAATTCGATGTAGATGAAATTGTATAAGTGGATTTT	36	6.70899	0	103.618
IsiR100295	TTATTGATTGGGTGTCATATGTATTTGTGTAG	32	6.70899	0	103.618
IsiR4986	AAGCCGGAGGAAGGAGAGGATGAGGCCAAGTCATC	35	6.70466	0	103.304
IsiR12385	ACGGGTCGTCAACTTCTTTTCTCGGAGAAGAAACAAT	37	6.70466	0	103.304
IsiR18036	AGGACACAAGGTGACCCTGCTTTTTCAGGGTAAG	34	6.70466	0	103.304
IsiR38064	CCGAAGCTGTGGGATGTCAAAATGCATCGGTAGG	34	6.70466	0	103.304
IsiR39907	CCTCAGTTCGGATTGTTCTCTGC	23	6.70466	0	103.304
IsiR47908	CGTTGTGCTGCTAGGCGAAGCGGTTGAGTGCC	32	6.70466	0	103.304
IsiR67343	GCTTGGCCTGTAGTAGGGATTTGGTTCACTGC	32	6.70466	0	103.304
IsiR101382	TTCTCGGAGAAGAAACAATGACGGTATCTG	30	6.70466	0	103.304
IsiR4988	AAGCCGGAGGAAGGAGAGGATGAGGCCAAGTCATCAT	37	6.70031	0	102.99
IsiR25770	ATGACTGCAATTTTAGAGAGACGCGAAAGT	30	6.70031	0	102.99
IsiR54284	CTTTACTGTTCCCTGGGATTGGCTTTGGGCCT	32	6.70031	0	102.99
IsiR68874	GGATCTGTGCTGATTGACATGTTATCAAATCTGACTC	37	6.70031	0	102.99
IsiR80420	TAAAAAAAGGGGATTCTATTATGAAAAGTAGA	32	6.70031	0	102.99
IsiR1427	AAAGGAACTGTTCGGGTAGTATCTACAAATA	31	6.69594	0	102.676
IsiR25400	ATGAAACTCAAAGGAATTGACGGGGGCCCGCAC	33	6.69594	0	102.676
IsiR52950	CTTAGAGGGAAGCAACCGCGAAAGCGGGGGT	31	6.69594	0	102.676
IsiR81416	TAAGGTAGCGAAATTCCTTGTCGGGTAAGTTCC	33	6.69594	0	102.676
IsiR83251	TAGCCGTAAACGATGGATACTAGGTGCTGTGCGACTC	37	6.69594	0	102.676
IsiR50268	CTCTGACCGCGTGCCTGTTGAAGAATGAGC	30	6.69157	0	102.362
IsiR68335	GGAGCAAATGGGATTAGAGACCCCAGTAGTC	31	6.69157	0	102.362
IsiR72293	GGTAGTGAAATAGAACGTGAAACCGTGCTGAG	32	6.69157	0	102.362
IsiR90901	TGAAGATGAACGGGGCTAAGCGATCTGCC	29	6.69157	0	102.362
IsiR96243	TGGGTCGGCATTGCTACAGATGGCTCGCCCGT	32	6.69157	0	102.362
IsiR21072	AGTGAGACGATGGGGGATAAGCTTCATCGT	30	6.68718	0	102.048
IsiR21250	AGTGCGTAATAGCTCACTGATCGAGCGCCCTTG	33	6.68718	0	102.048
IsiR56392	GAAGTGCAGTGATGTATGCAGCTGAGGCATCCTAACG	37	6.68278	0	101.734
IsiR105636	TTTGCCTTGGTATCGTGTTCATACTGTCGTA	31	6.68278	0	101.734
IsiR12205	ACGGCGCTGAAGTATGTAACCCATGCCATACTCCCAGGA	39	6.67836	0	101.42
IsiR81568	TAATACTTGGGCTGATATCATCAACCGTGCTAATCT	36	6.67836	0	101.42
IsiR42790	CGATTCCCGTAGTAGCGGCGAGCGAAATGGG	31	6.67393	0	101.106
IsiR54243	CTTTAAAGAGTGCGTAATAGCTCACTGATCGAGCGCC	37	6.67393	0	101.106
IsiR73877	GTAACGAAAACATTGGTGAGAATCCAATG	29	6.67393	0	101.106
IsiR80963	TAACGCGTAAGAACCTGCCCTTGGGAGGGGAAC	33	6.66949	0	100.792
IsiR46154	CGGTCCTAAGGTAGCGAAATTCCTTGTCGG	30	6.66503	0	100.478
IsiR50676	CTGACCGCGTGCCTGTTGAAGAATGAGCCGGCGACTCATA	40	6.66503	0	100.478
IsiR1692	AAAGTCGTAAGACCATGTATGGGGGCTGACG	31	6.66056	0	100.164
IsiR19042	AGGGAAAGGTGAAAAGAACCCCCAGTGGGTAGT	33	6.66056	0	100.164
IsiR42576	CGATCTGCCGAAGCTGTGGGATGTCAAAATGC	32	6.66056	0	100.164
IsiR55141	GAAAGGTGAAAAGAACCCCCAGTGGGTAGTGAA	33	6.66056	0	100.164
IsiR57995	GACTCAGAAGTGGGCGAA	18	6.66056	0	100.164
IsiR74996	GTATGTTGGGGATCGACGGGTTGGCTTGTTCCGTTTT	37	6.66056	0	100.164
IsiR82518	TACTAGGTGCTGTGCGACTCGACCCGTGCAGTGC	34	6.54972	0.679803	156.37
IsiR58716	GAGAGGATGATCAGCCACACTGGGACTGA	29	6.44837	0.679803	145.694
IsiR8056	AATGATTGGGCGTAAAGCGTCTGTAGGT	28	6.3981	0.679803	140.67
IsiR47701	CGTGTTTAGTTGCCACTATGAGTTTGGAACC	31	6.35921	0.679803	136.902
IsiR89387	TCTCATGGAGAGTTCGATCCTGGCTCAGG	29	6.35075	37.3892	3132.1
IsiR1719	AAAGTGATCTCTGACCGCGTGCCTGTTGA	29	6.20691	0.679803	123.086
IsiR49985	CTCGGTGAAATAGACATGTCTGTGAAGATGCGGACTACC	39	6.03661	0.679803	109.27
IsiR40933	CGAAAGTCGGCCTTAGTGATCCGACGGTGC	30	5.84995	2.71921	213.517
IsiR2390	AAATTGTTCGGGAGACATGGTCAAAGCCCGGGGT	34	5.44863	1.35961	102.048
IsiR105131	TTTCCTCGGGCCAGACGGACATTGGTCC	28	5.43591	4.07882	218.855
IsiR85412	TATTCTGGTGTCCTAGGCGTAGAGGAACC	29	5.32995	33.3103	1379.07
IsiR103691	TTGGTGAGTGACGCAAGAGAA	21	5.18237	50.3054	1861.99
IsiR23803	ATATTCTGGTGTCCTAGGCGTAGAGGAAC	29	5.12854	23.7931	866.313
IsiR98099	TGTGGCTGTAGTTTAGTGGTGAGAATTCCACGT	33	5.12795	2.71921	129.052
IsiR104360	TTGTTCGGGAGACATGGTCAAAGCCCGGGGT	31	5.08778	2.03941	102.362
IsiR21411	AGTGGCTGTAGTTTAGTGGTGAGAATTCCACGT	33	4.88374	6.79803	229.217
IsiR85410	TATTCTGGTGTCCTAGGCGTAGAGGAA	27	4.80934	53.0246	1513.77
IsiR8057	AATGATTGGGCGTAAAGCGTCTGTAGGTG	29	4.71347	21.7537	595.963
IsiR96478	TGGTATCGTGTTCATACTGTCGTATTGAAT	30	4.69383	98.5714	2576.02
IsiR46253	CGGTGACGATACTGTAGGGGAGGTCCTGCGGCAAAATAG	39	4.59294	69.3399	1696.52
IsiR55185	GAAAGTGAAGAAATGTGGCGTGCCGAGCTCT	31	4.41963	26.5123	587.799
IsiR23576	ATATCGGGTAGGTTGTGGTATTTCATTGC	29	4.31455	38820.8	772472
IsiR3263	AACGCGTAAGAACCTGCCCTTGGGAGGGGAA	31	4.30304	22.4335	461.573
IsiR24828	ATCGGGTAGGTTGTGGTATTTCATTGC	27	4.23694	91.7734	1748.33
IsiR24409	ATCCGGTGTGGGCGTTAGAGCATTGAGAG	29	4.20119	28.5517	542.584
IsiR71315	GGGGATATAGCTCAGTTGGTAGAGCTCC	28	4.15948	130.522	2349.31
IsiR6716	AAGTGGAAGTGCAGTGATGTATGCAGCTG	29	4.14581	39.4286	714.653
IsiR23575	ATATCGGGTAGGTTGTGGTATTTCATTG	28	4.14152	710.394	12554.5
IsiR39242	CCGTAAACGATGGATACTAGGTGCTGTGCGACTC	34	4.12849	33.3103	599.103
IsiR18720	AGGCATCCTAACGAACGAACGATTTGAA	28	4.08853	105.369	1808.61
IsiR80232	GTTTGGTGAATCGGAAACTTTTTTCAATTT	30	3.9742	184.906	2920.78
IsiR52238	CTGGTGTACCAGTTATCGTGCCTACGGTAAACGCTGGG	38	3.96624	48.9458	779.65
IsiR55874	GAAGAGCTCGGATTCTAACCTTGTGTCAGA	30	3.91574	64.5813	988.771
IsiR47242	CGTGCAAAGGTTTCCTCGGGCCAGACGGA	29	3.80527	6.79803	108.014
IsiR15084	AGAGACGAAAGTCGGCCTTAGTGATCCGACGGTGCC	36	3.77812	28.5517	404.426
IsiR98098	TGTGGCTGTAGTTTAGTGGTGAGAATTCCACG	32	3.7549	9.51724	140.984
IsiR35578	CATGTCTGTGAAGATGCGGACTACCTGCACCT	32	3.75443	22.4335	315.251
IsiR72311	GGTAGTTCGACCGTGGAATTTTTTGGT	27	3.73007	100.611	1347.35
IsiR21414	AGTGGCTGTAGTTTAGTGGTGAGAATTCCACGTTGT	36	3.69825	12.2364	170.813
IsiR85671	TCAAAAGAGGAAAGGCTTGCGGTGGATAC	29	3.69077	62.5419	819.528
IsiR66210	GCGTGGAGGTGGAAGGCCCACGGGTCGTCAACTTCT	36	3.67425	19.7143	263.442
IsiR10089	ACATGCAAGTCGAACGGGAAGTGGTGTTTCCAGTGGCGA	39	3.65729	25.8325	337.545
IsiR86304	TCAGGACCCTAGCTTTATTGCGAGCCAAAACAG	33	3.62931	78.8571	987.201
IsiR68942	GGATGATCAGCCACACTGGGACTGAGACAC	30	3.62035	38.069	479.471
IsiR71331	GGGGATATGGCGAAATCGGTAGACGCTAC	29	3.53492	52.3448	617.315
IsiR102608	TTGCCTTGGTATCGTGTTCATACTGTCGTAT	31	3.51724	65.2611	757.671
IsiR87239	TCCGGAATGATTGGGCGTAAAGCGTCTGTAGGT	33	3.51359	55.064	639.294
IsiR84887	TATGAAGCTTTACTGTTCCCTGGGATTGGCTT	32	3.47909	27.1921	313.367
IsiR39241	CCGTAAACGATGGATACTAGGTGCTGTGCGACT	33	3.47048	42.8276	484.809
IsiR44177	CGGAATGATTGGGCGTAAAGCGTCTGTAGGTG	32	3.46794	62.5419	702.093
IsiR2120	AAATGAGAACTTTGAAGGCCGAAGAGG	27	3.46459	40.7882	460.317
IsiR59824	GAGGCATCCTAACGAACGAACGATTTGA	28	3.42125	91.7734	992.853
IsiR54030	CTTGGTATCGTGTTCATACTGTCGTATTGAATG	33	3.41213	47.5862	516.208
IsiR60158	GAGGTGGAAGGCCCACGGGTCGTCAACTT	29	3.37813	72.0591	758.613
IsiR68799	GGATACTAGGTGCTGTGCGACTCGACCCGT	30	3.30346	17.6749	183.373
IsiR88565	TCGGGCCAGACGGACATTGGTCCTCGAGT	29	3.29885	274.64	2711.66
IsiR88742	TCGGTGAAATAGACATGTCTGTGAAGATGCGGACT	35	3.28106	33.3103	332.521
IsiR38979	CCGGGAAGGACGCACCTCTGGTGTACCAGTT	31	3.26126	51.665	503.962
IsiR85670	TCAAAAGAGGAAAGGCTTGCGGTGGATA	28	3.24434	123.724	1180.94
IsiR23203	ATAGGCAGTGGCTTGGTTAAGGGAACGGAACCCACCGG	38	3.23427	20.3941	200.329
IsiR60942	GATACTAGGTGCTGTGCGACTCGACCCGTGCAGTG	35	3.23366	19.0345	187.455
IsiR39244	CCGTAAACGATGGATACTAGGTGCTGTGCGACTCGA	36	3.21603	14.9557	147.264
IsiR29178	ATTGATTGGGTGTCATATGTATTTGTGTAG	30	3.21531	35.3497	336.603
IsiR34848	CATATCGGGTAGGTTGTGGTATTTCATTGCTACAAA	36	3.19342	948.325	8683.23
IsiR20125	AGGTGTGAAGCGATCTCGTACTAAACGAA	29	3.18372	109.448	1002.59
IsiR25153	ATCTGCCGAAGCTGTGGGATGTCAAAATGCATCGG	35	3.16012	36.0295	330.009
IsiR76718	GTGCAGTGCTGTAGCTAACGCGTTAAGTATCCCG	34	3.14208	30.5911	277.886
IsiR98102	TGTGGCTGTAGTTTAGTGGTGAGAATTCCACGTTGT	36	3.13891	10.8768	103.618
IsiR24831	ATCGGGTAGGTTGTGGTATTTCATTGCTAC	30	3.10927	43.5074	383.074
IsiR34850	CATATCGGGTAGGTTGTGGTATTTCATTGCTACAAACA	38	3.10382	44.1872	387.47
IsiR6660	AAGTGATCTCTGACCGCGTGCCTGTTGAAGAA	32	3.10307	55.064	480.727
IsiR5079	AAGCGATCTGCCGAAGCTGTGGGATGTCAAAATGCATCG	39	3.09419	30.5911	268.78
IsiR44821	CGGCATGCTTAACACATGCAAGTCGAACGGGAAGTGGTG	39	3.09138	49.6256	430.488
IsiR58724	GAGAGGATGATCAGCCACACTGGGACTGAGACACGGC	37	3.0857	36.0295	313.367
IsiR85421	TATTCTGGTGTCCTAGGCGTAGAGGAACCACACCAATC	38	3.08386	53.7044	462.829
IsiR34841	CATATCGGGTAGGTTGTGGTATTTCATTG	29	3.07099	359.616	3029.43
IsiR33785	CAGGAAAAGCTCGAACGACCTTCAACAAAGGG	32	3.06001	44.1872	375.852
IsiR17133	AGCGGATGAGTTGTGGTTAGGGGTGAAATGC	31	3.04966	66.6207	558.912
IsiR70087	GGCTAAGCGATCTGCCGAAGCTGTGGGATGTCA	33	3.04551	49.6256	416.986
IsiR12967	ACTAGGTGCTGTGCGACTCGACCCGTGCAGTGC	33	3.0284	40.1084	334.405
IsiR98100	TGTGGCTGTAGTTTAGTGGTGAGAATTCCACGTT	34	2.99178	45.5468	369.258
IsiR42684	CGATGGACAACAGGTCAATATTCCTGTACT	30	2.98748	47.5862	384.33
IsiR91053	TGAAGTCATTACCCTTAACCGTAAGGAGGGGGATGCCT	38	2.97449	47.5862	380.876
IsiR14567	AGAATCAGCGGATGAGTTGTGGTTAGGGGTGAAATGC	37	2.96652	41.468	330.951
IsiR65432	GCGGACACAGGTGGTGCATGGCTGTCGTCAGCT	33	2.94046	18.3547	147.578
IsiR21409	AGTGGCTGTAGTTTAGTGGTGAGAATTCCAC	31	2.93561	29.9113	235.496
IsiR84776	TATCGGGTAGGTTGTGGTATTTCATTGCT	29	2.92441	53.0246	409.136
IsiR60004	GAGGGGAAAGTGATCTCTGACCGCGTGCCTG	31	2.9113	36.0295	277.572
IsiR83834	TAGGTGCTGTGCGACTCGACCCGTGCAGTGC	31	2.9096	56.4236	430.488
IsiR49913	CTCGGGCCAGACGGACATTGGTCCTCGAGT	30	2.89585	122.364	917.18
IsiR33783	CAGGAAAAGCTCGAACGACCTTCAACAAAGG	31	2.87759	47.5862	356.071
IsiR1720	AAAGTGATCTCTGACCGCGTGCCTGTTGAA	30	2.83906	50.3054	366.118
IsiR24605	ATCGAGTAGACCCTGTCGTTGTGAGAATT	29	2.82609	31.9507	232.67
IsiR76269	GTGACTTGTTAGAATTTGCTCCTATTGATAATACAT	36	2.82356	34.6699	251.51
IsiR16811	AGCCGTAAACGATGGATACTAGGTGCTGTGCGACTCGA	38	2.8187	26.5123	193.107
IsiR58725	GAGAGGATGATCAGCCACACTGGGACTGAGACACGGCC	38	2.81376	29.9113	216.343
IsiR21410	AGTGGCTGTAGTTTAGTGGTGAGAATTCCACG	32	2.8059	19.0345	139.1
IsiR23577	ATATCGGGTAGGTTGTGGTATTTCATTGCT	30	2.79285	19986.2	138510
IsiR97598	TGTCGTCAGCTCGTGCCGTAAGGTGTTGGGTTAA	34	2.77945	28.5517	201.899
IsiR21485	AGTGGGTAGTGAAATAGAACGTGAAACCGTGCTG	34	2.77284	38.7488	270.664
IsiR96824	TGGTGTACCAGTTATCGTGCCTACGGTAAACGCTGGG	37	2.76165	39.4286	273.176
IsiR5486	AAGGAAGCTATAAGTAATGCAACTATGAA	29	2.75958	307.951	2091.21
IsiR26229	ATGATTGGGCGTAAAGCGTCTGTAGGTGGCTTTTCAAGT	39	2.75172	151.596	1026.76
IsiR23531	ATATCCGGTGTGGGCGTTAGAGCATTGAG	29	2.75122	77.4975	527.512
IsiR88980	TCGTGCCGTAAGGTGTTGGGTTAAGTCTCGCAA	33	2.74563	44.1872	302.063
IsiR19316	AGGGCTATAGCTCAGTTCGGTAGAGCAACT	30	2.74534	149.557	1008.55
IsiR11856	ACGCGTAAGAACCTGCCCTTGGGAGGGGAAC	31	2.72047	33.3103	225.135
IsiR73883	GTAACGATCTGGGCACTGTCTCGGAGAGA	29	2.71848	44.1872	296.412
IsiR19376	AGGGGAACAACAACTGGAAACGGTTGCTAATACC	34	2.71035	41.468	276.944
IsiR46334	CGGTGGAAACTACCAAGCTGGAGTACGGTAGGG	33	2.70784	29.9113	200.957
IsiR69327	GGCATGCTTAACACATGCAAGTCGAACGGGAAGTGGTG	38	2.69658	29.9113	199.387
IsiR69860	GGCGGATGTAGCCAAGTGGATCAAGGCAGTGGATTGTG	38	2.67423	951.724	6080.2
IsiR1727	AAAGTGATCTCTGACCGCGTGCCTGTTGAAGAATGAG	37	2.67379	48.266	313.367
IsiR19365	AGGGGAAAGTGATCTCTGACCGCGTGCCTGTTGAAGAA	38	2.66162	42.8276	276.316
IsiR83833	TAGGTGCTGTGCGACTCGACCCGTGCAGTG	30	2.65998	42.8276	276.002
IsiR58036	GACTCGGTGAAATAGACATGTCTGTGAAGATGCGGA	36	2.64626	34.6699	222.309
IsiR84661	TATCCGGAATGATTGGGCGTAAAGCGTCTGTAGGT	35	2.64213	36.0295	230.159
IsiR92030	TGAGGAATAAGCATCGGCTAACTCTGTGCC	30	2.6204	46.9064	293.586
IsiR70842	GGGCAATGATGATCAACCTTTTCTGACA	28	2.61926	30.5911	193.107
IsiR2366	AAATTGGCTGATATCATGACGATATTAGGT	30	2.60523	155.675	952.348
IsiR45309	CGGCTTGAGTAACGAAAACATTGGTGAGAAT	31	2.59851	53.7044	330.323
IsiR34825	CATATCCGGTGTGGGCGTTAGAGCATTGAG	30	2.58336	80.8965	489.833
IsiR51884	CTGGGCACTGTCTCGGAGAGAGACTCGGTGAA	32	2.58066	40.1084	244.916
IsiR100884	TTCCTCGGGCCAGACGGACATTGGTCCTC	29	2.56691	50.3054	303.005
IsiR24829	ATCGGGTAGGTTGTGGTATTTCATTGCT	28	2.56585	40.1084	242.404
IsiR80827	TAACACATGCAAGTCGAACGGGAAGTGGTGTTTCCAGTG	39	2.55412	34.6699	208.493
IsiR3476	AACGGGGTTGTGGGAGAGCAATACAAGCGTTGTGC	35	2.54351	31.2709	187.141
IsiR22872	ATACTAGGTGCTGTGCGACTCGACCCGTGCA	31	2.53659	40.7882	241.462
IsiR80536	TAAACGATGGATACTAGGTGCTGTGCGACTC	31	2.53401	99.2512	579.635
IsiR29452	ATTGGGCGTAAAGCGTCTGTAGGTGGCTTTT	31	2.53281	88.3744	516.208
IsiR84778	TATCGGGTAGGTTGTGGTATTTCATTGCTAC	31	2.51668	67.9803	393.75
IsiR17093	AGCGCTGAAGTATGAGCCCCGTGGACTAGCC	31	2.51619	104.01	599.731
IsiR84267	TAGTTGCCACTATGAGTTTGGAACCCTGAA	30	2.5087	33.9901	198.131
IsiR69844	GGCGGATGTAGCCAACTGGATCAAGGCAGTGGATT	35	2.50681	38.069	221.053
IsiR70088	GGCTAAGCGATCTGCCGAAGCTGTGGGATGTCAA	34	2.49933	45.5468	262.186
IsiR80962	TAACGCGTAAGAACCTGCCCTTGGGAGGGGAA	32	2.49769	39.4286	227.333
IsiR79248	GTTGAAGAATCAGCGGATGAGTTGTGGTTAGGGGT	35	2.47713	30.5911	174.895
IsiR58039	GACTCGGTGAAATAGACATGTCTGTGAAGATGCGGACTA	39	2.46716	33.9901	192.479
IsiR76215	GTGACGATACTGTAGGGGAGGTCCTGCGGCAAAATAG	37	2.46222	855.192	4717.15
IsiR88780	TCGGTGCGGGCTGCGCGAGCGGTACCAAA	29	2.46159	30.5911	173.011
IsiR82514	TACTAGGTGCTGTGCGACTCGACCCGTGCA	30	2.45398	55.7438	309.913
IsiR8971	AATTTGGTGGTTAAACTCTACTGCGGTGACGATACT	36	2.45153	44.1872	246.172
IsiR66204	GCGTGGAGGTGGAAGGCCCACGGGTCGTCA	30	2.4464	34.6699	193.421
IsiR70700	GGGAGTATTATGAAAGGAGGTTAATCATA	29	2.4456	666.887	3637.32
IsiR79623	GTTGGTACGGAGGGACGGAGGAGGCTAGGT	30	2.4351	37.3892	206.609
IsiR85934	TCAAGTGGAAGTGCAGTGATGTATGCAGCTG	31	2.43375	87.6946	478.215
IsiR15460	AGAGGATGCAAGCGTTATCCGGAATGATTGGGCGTAAAG	39	2.43324	42.1478	232.043
IsiR64464	GCCGTAAACGATGGATACTAGGTGCTGTGCGACTC	35	2.43101	27.1921	151.032
IsiR40853	CGAAAGATGGTTATAGGTTTAAGGACACAAGGTG	34	2.37724	40.1084	212.575
IsiR50040	CTCGTGCCGTAAGGTGTTGGGTTAAGTCTCGCA	33	2.36922	31.9507	169.243
IsiR89392	TCTCATGGAGAGTTCGATCCTGGCTCAGGATGAA	34	2.35343	126.443	650.284
IsiR22777	ATACCTAGGTACCCAGAGACGAGGAAGGGCGTAGC	35	2.33559	46.2266	237.38
IsiR10156	ACATGTAGTAGTCTGCCCACTTGGTGAGGGATGAAAGTTT	40	2.32474	47.5862	242.404
IsiR104255	TTGTGGTTAGGGGTGAAATGCCACTCGAAC	30	2.31831	32.6305	166.731
IsiR89357	TCTATTTTATTATGATCCATTTCGCGAAA	29	2.31687	46.9064	237.694
IsiR83696	TAGGGGAGCAAATGGGATTAGAGACCCCAGTAGTCCT	37	2.31216	40.1084	203.155
IsiR46317	CGGTGCGGGCTGCGCGAGCGGTACCAAATC	30	2.30824	158.394	788.442
IsiR25679	ATGACCGCTCAGTGATAAAGGAGGTGGGGGT	31	2.30668	31.9507	162.022
IsiR41762	CGAGAATGTCGGCTTGAGTAACGAAAACAT	30	2.3066	53.0246	266.268
IsiR2586	AACACATGCAAGTCGAACGGGAAGTGGTGTTTCC	34	2.30371	33.9901	171.755
IsiR42703	CGATGGATACTAGGTGCTGTGCGACTCGACCCG	33	2.29293	40.7882	203.783
IsiR11640	ACGATGGATACTAGGTGCTGTGCGACTCGA	30	2.28475	63.9015	315.251
IsiR45564	CGGGCCAGACGGACATTGGTCCTCGAGTGCAAAGG	35	2.27521	59.1428	290.132
IsiR92830	TGATTGGGCGTAAAGCGTCTGTAGGTGGCTTTTCAAG	37	2.26834	104.01	504.904
IsiR76208	GTGACGATACTGTAGGGGAGGTCCTGCGGC	30	2.26376	477.222	2295.62
IsiR66251	GCGTTATCCGGAATGATTGGGCGTAAAGCGTCTGT	35	2.24743	63.2217	303.947
IsiR66002	GCGTAAAGCGTCTGTAGGTGGCTTTTCAAGT	31	2.24323	214.818	1020.8
IsiR85420	TATTCTGGTGTCCTAGGCGTAGAGGAACCACACCAAT	37	2.22509	112.847	531.28
IsiR84116	TAGTGAAATAGAACGTGAAACCGTGCTGAGC	31	2.21854	29.9113	142.868
IsiR26228	ATGATTGGGCGTAAAGCGTCTGTAGGTGGCTTTTCAAG	38	2.21176	126.443	589.369
IsiR17047	AGCGATCTGCCGAAGCTGTGGGATGTCAAAATGCATC	37	2.20891	105.369	490.775
IsiR92501	TGATCTCTGACCGCGTGCCTGTTGAAGAATGAG	33	2.20281	30.5911	144.438
IsiR77220	GTGGAGCGGTGAAATGCATTGAGATCGGA	29	2.19839	47.5862	221.995
IsiR29772	ATTTAAAGCTGGTGTTAAGGATTATAAAT	29	2.19761	53.7044	249.94
IsiR89556	TCTCTCTAAAGGCGAAGACTCAGAAGTGGGCGAA	34	2.18434	52.3448	241.462
IsiR103574	TTGGTATCGTGTTCATACTGTCGTATTGAATGA	33	2.18131	163.153	743.541
IsiR47542	CGTGGGATCCGGGCGGTCCGGGGGGGGC	28	2.17925	42.8276	197.503
IsiR73420	GGTTATAGGTTTAAGGACACAAGGTGACCCTGCTTTTTC	39	2.15856	40.7882	185.571
IsiR104227	TTGTGGGAGAGCAATACAAGCGTTGTGCTGCTAGGC	36	2.15684	57.1034	258.104
IsiR40277	CCTGGAGCTGTAGGTGGTTCCAAGGGTTGGGC	32	2.15684	94.4926	424.836
IsiR84658	TATCCGGAATGATTGGGCGTAAAGCGTCTGTA	32	2.15493	45.5468	206.295
IsiR74924	GTATGCAGCTGAGGCATCCTAACGAACGAACGATTTGAA	39	2.14121	42.1478	189.339
IsiR30818	CAAATGAGAACTTTGAAGGCCGAAGAGG	28	2.14053	61.1822	273.176
IsiR88234	TCGGACCAGGCTTCATTCCCC	21	2.13922	48.266	216.029
IsiR101186	TTCGGTGCGGGCTGCGCGAGCGGTACCAAA	30	2.1354	38.7488	173.639
IsiR51575	CTGGACAGGCGGTGGAAACTACCAAGCTGG	30	2.124	34.6699	154.486
IsiR93553	TGCCGGAAGGTCAAGGAAGTTGGTGAACTGATGACAGGG	39	2.12362	33.3103	148.52
IsiR67890	GGAAGTTGGTGAACTGATGACAGGGAAGCC	30	2.12167	40.7882	180.861
IsiR39213	CCGGTGTGGGCGTTAGAGCATTGAGAGGAC	30	2.11931	55.7438	245.544
IsiR371	AAAAGCTCGAACGACCTTCAACAAAGGGGTACC	33	2.10951	54.3842	238.008
IsiR21833	AGTTCGGATTGCAGGCTGCAACTCGCCTG	29	2.10895	125.084	542.898
IsiR92497	TGATCTCTGACCGCGTGCCTGTTGAAGAA	29	2.10463	46.9064	205.039
IsiR39216	CCGGTGTGGGCGTTAGAGCATTGAGAGGACCTT	33	2.10252	28.5517	125.912
IsiR31338	CAAGCGTTGTGCTGCTAGGCGAAGCGGTTGAGT	33	2.09892	63.2217	274.118
IsiR46565	CGTAAAGCGTCTGTAGGTGGCTTTTCAAGTC	31	2.09281	42.1478	183.059
IsiR58710	GAGAGGATAACTGCTGAAAGCATATAAGTAGTAAGCC	37	2.08789	75.4581	324.043
IsiR36638	CCAGGATGAAGCTTGGATGAAACTAAGCAGAGGTC	35	2.08412	85.6551	366.432
IsiR23582	ATATCGGGTAGGTTGTGGTATTTCATTGCTACAAA	35	2.07966	14598.8	61713.3
IsiR69857	GGCGGATGTAGCCAAGTGGATCAAGGCAGTGGATT	35	2.07748	113395	478607
IsiR21413	AGTGGCTGTAGTTTAGTGGTGAGAATTCCACGTTG	35	2.0731	72.7389	309.285
IsiR86544	TCATATCGGGTAGGTTGTGGTATTTCATTGCTACAA	36	2.06991	74.0985	314.309
IsiR81319	TAAGGAACTCGGCAAAATAGCCCCGTAACT	30	2.06436	35.3497	151.032
IsiR60012	GAGGGGAAAGTGATCTCTGACCGCGTGCCTGTTGAAGAA	39	2.05896	29.2315	124.97
IsiR23079	ATAGCCCCGTAACTTCGGGAGAAGGGGTGCCCCCT	35	2.05289	42.1478	178.035
IsiR34104	CAGGTCTCCGCAAAGTCGTAAGACCATGTATGGGGGC	37	2.05075	91.0936	380.562
IsiR88486	TCGGCTTGAGTAACGAAAACATTGGTGAGAATCC	34	2.04487	101.97	423.894
IsiR9382	ACAATGTGTGGACAAATACTCTGCTTATTATCTGATGCCA	40	2.04388	102.65	426.406
IsiR46252	CGGTGACGATACTGTAGGGGAGGTCCTGCGGCAAAATA	38	2.03906	557.438	2294.05
IsiR1229	AAAGATGGTTATAGGTTTAAGGACACAAGGTGACCCT	37	2.03874	31.9507	134.39
IsiR60157	GAGGTGGAAGGCCCACGGGTCGTCAACT	28	2.03346	143.438	590.311
IsiR88849	TCGTAGGCGTCCTCGGATTGGCCCGGGGGATC	32	2.0325	42.1478	175.523
IsiR2583	AACACATGCAAGTCGAACGGGAAGTGGTGT	30	2.03018	46.9064	194.677
IsiR97470	TGTCAGACCCGCGGGCCAAGGGACAGTCTCAGGT	34	2.02865	40.1084	166.731
IsiR67891	GGAAGTTGGTGAACTGATGACAGGGAAGCCG	31	2.01867	38.069	157.312
IsiR42580	CGATCTGCCGAAGCTGTGGGATGTCAAAATGCATCG	36	2.01744	57.1034	234.24
IsiR76411	GTGAGTAACGCGTAAGAACCTGCCCTTGGG	30	2.01284	76.8177	313.053
IsiR9118	ACAAATGTGGCTGTAGTTTAGTGGTGAGAATTCTACG	37	2.0111	33.9901	140.042
IsiR28535	ATTATGAAAGTGAAGAAATGTGGCGTGCCGAGCTCT	36	2.0095	49.6256	202.841
IsiR21154	AGTGATCTCTGACCGCGTGCCTGTTGAAGAATG	33	2.00771	29.2315	120.574
IsiR6718	AAGTGGAAGTGCAGTGATGTATGCAGCTGAG	31	2.0064	50.9852	207.865
IsiR94551	TGGAAGAGCTCGGATTCTAACCTTGTGTCAGA	32	2.0051	124.404	502.392
IsiR36769	CCAGTGGGTAGTGAAATAGAACGTGAAACCGTGC	34	2.00154	25.8325	106.444
IsiR29988	ATTTCTCTCTAAAGGCGAAGACTCAGAAGTGGGCGAA	37	2.00061	51.665	209.749
IsiR25151	ATCTGCCGAAGCTGTGGGATGTCAAAATGCATC	33	1.99912	50.3054	204.097
IsiR90606	TGAAAGTGAAGAAATGTGGCGTGCCGAGCTCT	32	1.99802	142.079	570.529
IsiR77508	GTGGGAGAGCAATACAAGCGTTGTGCTGCTAG	32	1.99247	41.468	167.987
IsiR34843	CATATCGGGTAGGTTGTGGTATTTCATTGCT	31	1.98959	2537.7	10080.8
IsiR17946	AGGAAGTTGGTGAACTGATGACAGGGAAGCCG	32	1.9821	52.3448	209.749
IsiR91440	TGACGATACTGTAGGGGAGGTCCTGCGGCAAAATAGCT	38	1.97601	45.5468	182.117
IsiR65345	GCGCTGAAGTATGAGCCCCGTGGACTAGC	29	1.97432	109.448	432.999
IsiR74449	GTAGCGGGTATAGTTTAGTGGTAAAAGTGTGATTCG	36	1.96857	45.5468	181.175
IsiR38729	CCGGAATGATTGGGCGTAAAGCGTCTGTAGGT	32	1.96703	157.714	619.513
IsiR76212	GTGACGATACTGTAGGGGAGGTCCTGCGGCAAAA	34	1.96525	1738.26	6790.46
IsiR98101	TGTGGCTGTAGTTTAGTGGTGAGAATTCCACGTTG	35	1.95692	80.2167	314.309
IsiR22870	ATACTAGGTGCTGTGCGACTCGACCCGTG	29	1.95611	35.3497	140.042
IsiR32447	CACCGCCCGTCACACTATAGGAGCTGGCCATGTT	34	1.95611	35.3497	140.042
IsiR4022	AAGAAATGTGATTAGCTCAGTTGGTTGGGTTGC	33	1.94831	38.069	149.776
IsiR1224	AAAGATGGTTATAGGTTTAAGGACACAAGGTG	32	1.94625	39.4286	154.8
IsiR10083	ACATGCAAGTCGAACGGGAAGTGGTGTTTCCA	32	1.94304	31.2709	123.086
IsiR103373	TTGGGCGTAAAGCGTCTGTAGGTGGCTTT	29	1.94056	120.325	464.713
IsiR93169	TGCAGCGCTGAAGTATGAGCCCCGTGGACTAGCC	34	1.93913	51.665	200.957
IsiR96426	TGGTACGGAGGGACGGAGGAGGCTAGGTTAGC	32	1.93828	57.1034	221.681
IsiR62016	GATGGATACTAGGTGCTGTGCGACTCGACCCGT	33	1.93444	74.0985	286.05
IsiR13222	ACTCGGTGAAATAGACATGTCTGTGAAGA	29	1.9189	84.2955	321.531
IsiR70017	GGCGTAAAGCGTCTGTAGGTGGCTTTTCAAG	31	1.9177	42.1478	162.022
IsiR46250	CGGTGACGATACTGTAGGGGAGGTCCTGCGGCAAAA	36	1.91565	360.295	1362.11
IsiR1721	AAAGTGATCTCTGACCGCGTGCCTGTTGAAG	31	1.911	58.463	222.623
IsiR71161	GGGGAAAGTGATCTCTGACCGCGTGCCTGTTGAAGAATGA	40	1.90871	59.1428	224.821
IsiR44383	CGGAGAGGATAACTGCTGAAAGCATATAAGTAGTAAGCCC	40	1.90006	87.0148	327.497
IsiR8876	AATTGTTCGGGAGACATGGTCAAAGCCCGGGGT	33	1.89089	31.9507	121.202
IsiR66007	GCGTAAAGCGTCTGTAGGTGGCTTTTCAAGTCCGCC	36	1.88714	32.6305	123.4
IsiR86540	TCATATCGGGTAGGTTGTGGTATTTCATTGCT	32	1.88286	157.714	584.345
IsiR14620	AGAATGTCGGCTTGAGTAACGAAAACATT	29	1.87631	165.192	609.151
IsiR28275	ATTAATGCGGTACGTGAGCTGGGTTCAGAA	30	1.86143	32.6305	121.202
IsiR4531	AAGAGTGCGTAATAGCTCACTGATCGAGCGCCCTT	35	1.84806	33.9901	124.97
IsiR76207	GTGACGATACTGTAGGGGAGGTCCTGCGG	29	1.84798	53.7044	195.933
IsiR77690	GTGGGTAGTGAAATAGAACGTGAAACCGTGCTGAG	35	1.84382	110.808	400.344
IsiR12345	ACGGGGCTAAGCGATCTGCCGAAGCTGTGGGATGTCA	37	1.83676	28.5517	104.56
IsiR18090	AGGACCGGGAAGGACGCACCTCTGGTGTAC	30	1.83418	31.9507	116.492
IsiR91347	TGACCGCGTGCCTGTTGAAGAATGAGCCG	29	1.82953	44.867	162.022
IsiR77226	GTGGAGCGGTGAAATGCATTGAGATCGGAAAGAAC	35	1.82913	31.2709	113.666
IsiR59753	GAGGATGATCAGCCACACTGGGACTGAGAC	30	1.81316	100.611	356.071
IsiR26293	ATGCAAGTCGAACGGGAAGTGGTGTTTCCAGTGGCGA	37	1.81264	203.261	716.537
IsiR19406	AGGGGAGCAAATGGGATTAGAGACCCCAGTAGTCC	35	1.81244	94.4926	334.405
IsiR72947	GGTGGAGCGGTGAAATGCATTGAGATCGGAAAGAAC	36	1.80966	38.069	135.96
IsiR95740	TGGGAGTTCATGAAGCGGTCA	21	1.80947	34.6699	124.028
IsiR95805	TGGGCACTGTCTCGGAGAGAGACTCGGTGA	30	1.80898	47.5862	169.243
IsiR27786	ATGTCTGTGAAGATGCGGACTACCTGCACCTGGACAG	37	1.80584	34.6699	123.714
IsiR1726	AAAGTGATCTCTGACCGCGTGCCTGTTGAAGAATGA	36	1.80498	162.473	570.215
IsiR83691	TAGGGGAGCAAATGGGATTAGAGACCCCAGT	31	1.80259	33.3103	118.69
IsiR60972	GATACTGTAGGGGAGGTCCTGCGGCAAAAT	30	1.80086	376.611	1314.7
IsiR5262	AAGCGTTGTGCTGCTAGGCGAAGCGGTTGAGTGCC	35	1.79637	38.069	134.704
IsiR3474	AACGGGGTTGTGGGAGAGCAATACAAGCGTTGT	33	1.79561	47.5862	167.673
IsiR77686	GTGGGTAGTGAAATAGAACGTGAAACCGTGC	31	1.78571	44.1872	154.8
IsiR34849	CATATCGGGTAGGTTGTGGTATTTCATTGCTACAAAC	37	1.77654	96.532	333.149
IsiR75148	GTCAAGTGGAAGTGCAGTGATGTATGCAGCTG	32	1.77423	109.448	376.794
IsiR79090	GTTCGGTCCATATCCGGTGTGGGCGTTAGA	30	1.7725	60.5024	209.121
IsiR66207	GCGTGGAGGTGGAAGGCCCACGGGTCGTCAACT	33	1.77173	343.3	1174.66
IsiR66208	GCGTGGAGGTGGAAGGCCCACGGGTCGTCAACTT	34	1.7709	476.542	1628.69
IsiR58706	GAGAGGATAACTGCTGAAAGCATATAAGTAGTA	33	1.7632	174.03	593.137
IsiR25179	ATCTGGGCACTGTCTCGGAGAGAGACTCGGTG	32	1.76158	34.6699	119.946
IsiR73281	GGTGTGGGCGTTAGAGCATTGAGAGGAC	28	1.7468	42.1478	143.81
IsiR70968	GGGCGATTGTCACTGCTTATGGACCCGAACC	31	1.74652	34.6699	118.69
IsiR41850	CGAGAGGATGATCAGCCACACTGGGACTGA	30	1.74459	36.0295	123.086
IsiR84715	TATCGAGTAGACCCTGTCGTTGTGAGAA	28	1.73848	2805.55	9363.97
IsiR85681	TCAAAAGAGGAAAGGCTTGCGGTGGATACCTAGGTACCC	39	1.73311	53.7044	180.861
IsiR26964	ATGGATACTAGGTGCTGTGCGACTCGACCCGTGCA	35	1.73168	41.468	140.042
IsiR88252	TCGGAGAGAGACTCGGTGAAATAGACATGT	30	1.72068	83.6157	277.886
IsiR77221	GTGGAGCGGTGAAATGCATTGAGATCGGAA	30	1.71217	48.9458	162.65
IsiR65539	GCGGATGAGTTGTGGTTAGGGGTGAAATGCCACTCG	36	1.70909	32.6305	108.956
IsiR11834	ACGCGGACACAGGTGGTGCATGGCTGTCGTC	31	1.70045	53.0246	174.581
IsiR104851	TTTAGTTGCCACTATGAGTTTGGAACCCTGAACAGACC	38	1.69262	42.8276	140.67
IsiR98901	TGTTTCGGTGCGGGCTGCGCGAGCGGTACCAA	32	1.68937	42.1478	138.158
IsiR21151	AGTGATCTCTGACCGCGTGCCTGTTGAAGA	30	1.68905	110.128	357.327
IsiR76410	GTGAGTAACGCGTAAGAACCTGCCCTTGG	29	1.68824	31.9507	105.188
IsiR26220	ATGATTGGGCGTAAAGCGTCTGTAGGTGGC	30	1.68732	125.764	407.252
IsiR31704	CAAGTGGAAGTGCAGTGATGTATGCAGCTG	30	1.68551	95.1724	308.343
IsiR58447	GAGACGAAAGTCGGCCTTAGTGATCCGACGGT	32	1.6809	46.9064	152.602
IsiR69862	GGCGGATGTAGCCAAGTGGATCAAGGCAGTGGATTGTGAA	40	1.67658	94.4926	304.261
IsiR27521	ATGGTTATAGGTTTAAGGACACAAGGTGACCC	32	1.67275	62.5419	201.585
IsiR22028	AGTTGGTGAACTGATGACAGGGAAGCCGG	29	1.66201	54.3842	174.267
IsiR4433	AAGAGCTCGGATTCTAACCTTGTGTCAGACC	31	1.66011	46.9064	150.404
IsiR824	AAACGATGGATACTAGGTGCTGTGCGACTCGACC	34	1.65659	46.2266	147.892
IsiR73462	GGTTCCAAGGGTTGGGCTGTTCGCCCATT	29	1.65659	46.2266	147.892
IsiR101751	TTGAAATGATGTGAGCATTCCTTGAGCTG	29	1.65608	68.6601	218.541
IsiR44656	CGGATGAGTTGTGGTTAGGGGTGAAATGCCACTCG	35	1.65495	59.1428	188.397
IsiR83246	TAGCCGTAAACGATGGATACTAGGTGCTGTGC	32	1.65023	32.6305	104.56
IsiR21152	AGTGATCTCTGACCGCGTGCCTGTTGAAGAA	31	1.64643	109.448	344.767
IsiR67725	GGAAGAGCTCGGATTCTAACCTTGTGTCAGA	31	1.64582	156.355	491.403
IsiR3265	AACGCGTAAGAACCTGCCCTTGGGAGGGGAACA	33	1.64575	47.5862	151.032
IsiR34488	CAGTGGCTTGGTTAAGGGAACGGAACCCACCGG	33	1.64513	85.6551	270.036
IsiR19427	AGGGGAGGTCCTGCGGCAAAATAGCTCGATGCCAGAAT	38	1.64325	251.527	787.814
IsiR69858	GGCGGATGTAGCCAAGTGGATCAAGGCAGTGGATTG	36	1.63248	8287.48	25697.1
IsiR100034	TTATAGGTTTAAGGACACAAGGTGACCCTGCTTTTTCAG	39	1.62407	36.7093	115.236
IsiR89870	TCTGGAAGAGCTCGGATTCTAACCTTGTGTC	31	1.62375	46.9064	146.636
IsiR24130	ATCATATCGGGTAGGTTGTGGTATTTCATTGC	32	1.6204	242.69	748.251
IsiR46969	CGTCGAGCAGAGACGAAAGTCGGCCTTAGTGATCC	35	1.61008	49.6256	153.544
IsiR23289	ATAGGTTTAAGGACACAAGGTGACCCTGCT	30	1.60945	50.9852	157.626
IsiR62577	GATTGGGCGTAAAGCGTCTGTAGGTGGCTTTT	32	1.60548	131.202	401.286
IsiR88197	TCGCTTGGTGCAGATCGGGAC	21	1.60084	350.778	1066.01
IsiR62186	GATGGTTATAGGTTTAAGGACACAAGGTGACCCTGC	36	1.60075	261.044	793.78
IsiR100085	TTATCCGGAATGATTGGGCGTAAAGCGTCTGTAGGT	36	1.60026	58.463	179.291
IsiR25666	ATGACCAGGATGAAGCTTGGATGAAACTAAGCAGAGGT	38	1.59979	55.064	168.929
IsiR106484	TTTTGGAGGGAACCGACTCTTCTGAGGAGGTACCCA	36	1.59467	44.867	137.53
IsiR71597	GGGGGTCGCAGTGACCAGGCCCGGGCGACTGTTT	34	1.58074	38.069	115.864
IsiR40032	CCTCGGGCCAGACGGACATTGGTCCTCGAGT	31	1.57617	96.532	289.818
IsiR92094	TGAGGCATCCTAACGAACGAACGATTTGAA	30	1.57449	612.502	1826.2
IsiR47460	CGTGGAATCCCGTGTGAATCAGCAAGGACC	30	1.56107	59.1428	176.465
IsiR43924	CGCTGCAGCGCTGAAGTATGAGCCCCGTGGACTAGCC	37	1.56104	46.9064	140.356
IsiR26033	ATGAGTTGTGGTTAGGGGTGAAATGCCACTCG	32	1.55756	59.8226	178.035
IsiR33787	CAGGAAAAGCTCGAACGACCTTCAACAAAGGGGT	34	1.55381	133.241	393.122
IsiR93491	TGCCGAAGCTGTGGGATGTCAAAATGCATCG	31	1.55195	54.3842	161.394
IsiR17301	AGCGTCTGTAGGTGGCTTTTCAAGTCCGC	29	1.54258	88.3744	259.36
IsiR74728	GTAGTGAAATAGAACGTGAAACCGTGCTGAGC	32	1.53392	60.5024	177.093
IsiR55196	GAAAGTGATCTCTGACCGCGTGCCTGTTGAAGAA	34	1.52488	135.961	393.122
IsiR34842	CATATCGGGTAGGTTGTGGTATTTCATTGC	30	1.5151	4422.12	12641.1
IsiR78494	GTGTTTAGTTGCCACTATGAGTTTGGAACCCT	32	1.51329	38.069	110.526
IsiR32306	CACATGCAAGTCGAACGGGAAGTGGTGTTTCCAGTGGC	38	1.50998	61.8621	178.035
IsiR80913	TAACGAACGAACGATTTGA	19	1.50661	54.3842	156.37
IsiR63320	GCAGAGACGAAAGTCGGCCTTAGTGATCCGACGGT	35	1.50523	65.9409	189.025
IsiR27144	ATGGCTGTCGTCAGCTCGTGCCGTAAGG	28	1.50405	44.1872	127.168
IsiR64763	GCGAACGGGTGAGTAACGCGTAAGAACCTGCC	32	1.49584	46.2266	132.192
IsiR23579	ATATCGGGTAGGTTGTGGTATTTCATTGCTAC	32	1.48534	23585.8	66037.9
IsiR41855	CGAGAGGATGATCAGCCACACTGGGACTGAGACAC	35	1.48035	55.064	155.428
IsiR99987	TTAGTTGCCACTATGAGTTTGGAACCCTGAA	31	1.47834	216.857	606.011
IsiR58291	GAGAAGAAACAATGACGGTATCTGAGGAATAAGCAT	36	1.47497	49.6256	139.728
IsiR84593	TATCATATCGGGTAGGTTGTGGTATTTCATTGCTAC	36	1.47424	59.8226	167.987
IsiR45560	CGGGCCAGACGGACATTGGTCCTCGAGTGCA	31	1.47187	44.867	126.226
IsiR82517	TACTAGGTGCTGTGCGACTCGACCCGTGCAGTG	33	1.47151	62.5419	175.209
IsiR61749	GATGATCAGTAGCTGGTCCGAGAGGATGAT	30	1.4713	81.5763	227.961
IsiR22873	ATACTAGGTGCTGTGCGACTCGACCCGTGCAG	32	1.46591	56.4236	157.626
IsiR10887	ACCGGGAAGGACGCACCTCTGGTGTACCAGTTA	33	1.46419	66.6207	185.571
IsiR36621	CCAGGAAAAGCTCGAACGACCTTCAACAAAGGGGT	35	1.46015	103.33	286.05
IsiR29451	ATTGGGCGTAAAGCGTCTGTAGGTGGCTTT	30	1.4587	118.286	326.869
IsiR74925	GTATGCAGCTGAGGCATCCTAACGAACGAACGATTTGAAC	40	1.45556	552.68	1517.54
IsiR48821	CTAGGTGCTGTGCGACTCGACCCGTGCAGTGC	32	1.45528	91.7734	253.394
IsiR18532	AGGATGATCAGCCACACTGGGACTGAGACA	30	1.45201	48.9458	135.646
IsiR49085	CTATGAAGCTTTACTGTTCCCTGGGATTGGCTT	33	1.44954	160.433	439.907
IsiR63030	GCAAGTCGAACGGGAAGTGGTGTTTCCAGTGGCGA	35	1.44755	246.768	674.776
IsiR59712	GAGGATAACTGCTGAAAGCATATAAGTAGTA	31	1.44125	407.882	1109.35
IsiR20811	AGTCGAACGGGAAGTGGTGTTTCCAGTGGC	30	1.43807	73.4187	200.643
IsiR35218	CATGACCAGGATGAAGCTTGGATGAAACTAAGCAGAGG	38	1.42524	48.9458	133.134
IsiR84439	TATAGGAGCTGGCCATGTTTGAAGTCATT	29	1.42258	46.2266	125.598
IsiR29457	ATTGGGCGTAAAGCGTCTGTAGGTGGCTTTTCAAGT	36	1.42245	760.699	2040.66
IsiR81240	TAAGCGATCTGCCGAAGCTGTGGGATGTCAAAATGCATCG	40	1.42093	121.685	327.497
IsiR15371	AGAGGACCGGGAAGGACGCACCTCTGGTGTA	31	1.4173	66.6207	179.605
IsiR27550	ATGGTTGCGAAGTCAGGTGCT	21	1.41382	62.5419	168.301
IsiR37495	CCCGCGGGCCAAGGGACAGTCTCAGGTAGACAGTTTCT	38	1.41231	52.3448	140.984
IsiR33786	CAGGAAAAGCTCGAACGACCTTCAACAAAGGGG	33	1.41043	167.231	446.187
IsiR72761	GGTGAGTAACGCGTAAGAACCTGCCCTTGGGA	32	1.40372	85.6551	228.275
IsiR68623	GGAGGTGGAAGGCCCACGGGTCGTCAACT	29	1.40283	282.118	747.623
IsiR1723	AAAGTGATCTCTGACCGCGTGCCTGTTGAAGAA	33	1.40093	248.128	656.878
IsiR12445	ACGGTATCTGAGGAATAAGCATCGGCTAACTCTG	34	1.39799	60.5024	161.08
IsiR40858	CGAAAGATGGTTATAGGTTTAAGGACACAAGGTGACCCT	39	1.38868	55.7438	147.578
IsiR29940	ATTTCCGGTGGAGCGGTGAAATGCATTGAGATCG	34	1.38635	46.2266	122.458
IsiR1227	AAAGATGGTTATAGGTTTAAGGACACAAGGTGACC	35	1.38104	43.5074	114.922
IsiR92429	TGATCAGCCACACTGGGACTGAGACACGGCC	31	1.37644	55.7438	146.322
IsiR17048	AGCGATCTGCCGAAGCTGTGGGATGTCAAAATGCATCG	38	1.37098	129.163	335.661
IsiR97838	TGTGATGAGCGGACGGGAAAACCTTCTT	28	1.36588	55.064	143.496
IsiR94385	TGCTTGGCCTGTAGTAGGGATTTGGTTCACTGCTTTA	37	1.35864	39.4286	102.676
IsiR72942	GGTGGAGCGGTGAAATGCATTGAGATCGGAA	31	1.35019	89.0542	228.589
IsiR96040	TGGGGCACGTGGAATCCCGTGTGAATCAGC	30	1.34886	50.3054	129.68
IsiR39332	CCGTCAAATCCCAGGGCTCAACCCTGGACAGG	32	1.34876	51.665	133.134
IsiR3260	AACGCGTAAGAACCTGCCCTTGGGAGGG	28	1.34257	63.9015	163.592
IsiR79424	GTTGCCACTATGAGTTTGGAACCCTGAACA	30	1.34142	43.5074	111.782
IsiR43334	CGCCTGGGGAGTACGTTCGCAAGAATGAAACTCAAAGG	38	1.33527	79.5369	202.213
IsiR26224	ATGATTGGGCGTAAAGCGTCTGTAGGTGGCTTTT	34	1.33275	106.729	270.35
IsiR64916	GCGAGAATGTCGGCTTGAGTAACGAAAACATTGGT	35	1.32733	53.7044	136.274
IsiR26282	ATGCAAGTCGAACGGGAAGTGGTGTTTCC	29	1.32644	41.468	105.502
IsiR64917	GCGAGAATGTCGGCTTGAGTAACGAAAACATTGGTG	36	1.32605	101.97	257.162
IsiR44184	CGGAATGATTGGGCGTAAAGCGTCTGTAGGTGGCTTTTC	39	1.32549	57.7832	146.322
IsiR55276	GAAATGCATTGAGATCGGAAAGAACACCAACG	32	1.32512	61.1822	154.8
IsiR88982	TCGTGCCGTAAGGTGTTGGGTTAAGTCTCGCAACG	35	1.32406	66.6207	168.301
IsiR82363	TACGGAGGGACGGAGGAGGCTAGGTTAGCCG	31	1.32322	47.5862	120.574
IsiR59714	GAGGATAACTGCTGAAAGCATATAAGTAGTAAG	33	1.31753	60.5024	152.288
IsiR105192	TTTCGGTGCGGGCTGCGCGAGCGGTACCAAAT	32	1.31733	79.5369	199.701
IsiR13187	ACTCGACCCGTGCAGTGCTGTAGCTAACGCG	31	1.31601	66.6207	167.359
IsiR91744	TGAGACAGTTCGGTCCATATCCGGTGTGGGCGTT	34	1.31234	61.8621	155.114
IsiR77222	GTGGAGCGGTGAAATGCATTGAGATCGGAAA	31	1.30505	55.064	137.53
IsiR46197	CGGTGAAATAGACATGTCTGTGAAGATGCGGACTAC	36	1.30068	76.1379	189.025
IsiR70085	GGCTAAGCGATCTGCCGAAGCTGTGGGATGT	31	1.29972	62.5419	155.428
IsiR13224	ACTCGGTGAAATAGACATGTCTGTGAAGATG	31	1.29841	107.409	265.64
IsiR5039	AAGCGAGAATGTCGGCTTGAGTAACGAAAACATT	34	1.29801	137.32	339.115
IsiR89395	TCTCATGGAGAGTTCGATCCTGGCTCAGGATGAACGCT	38	1.29716	68.6601	170.185
IsiR59510	GAGGACCGGGAAGGACGCACCTCTGGTGTACCAGTTATC	39	1.28879	45.5468	112.724
IsiR92831	TGATTGGGCGTAAAGCGTCTGTAGGTGGCTTTTCAAGT	38	1.28622	335.823	820.47
IsiR5519	AAGGAAGTTGGTGAACTGATGACAGGGAAGC	31	1.28132	65.9409	161.708
IsiR12966	ACTAGGTGCTGTGCGACTCGACCCGTGCAGTG	32	1.28103	102.65	250.882
IsiR53695	CTTGAGTAACGAAAACATTGGTGAGAATCCAAT	33	1.27555	80.2167	195.619
IsiR101874	TTGAAGTCATTACCCTTAACCGTAAGGAGGGGGATGCCTA	40	1.27394	59.1428	144.438
IsiR46819	CGTCAAATCCCAGGGCTCAACCCTGGACAGG	31	1.27153	58.463	142.554
IsiR34846	CATATCGGGTAGGTTGTGGTATTTCATTGCTACA	34	1.26941	4334.42	10450.1
IsiR74592	GTAGGGGAGGTCCTGCGGCAAAATAGCTCGATGCCAGAAT	40	1.26435	116.926	282.282
IsiR24830	ATCGGGTAGGTTGTGGTATTTCATTGCTA	29	1.26434	672.325	1616.45
IsiR59826	GAGGCATCCTAACGAACGAACGATTTGAAC	30	1.25703	5902.73	14109.1
IsiR41858	CGAGAGGATGATCAGCCACACTGGGACTGAGACACGGC	38	1.25412	106.049	254.336
IsiR34731	CATACTCCCAGGAAAAGCTCGAACGACCTTCAACAAAGGG	40	1.251	60.5024	145.38
IsiR100619	TTCATGGACGTTGATAAGATCCTTCCATTTAGT	33	1.2384	10849	25598.1
IsiR50850	CTGAGGCATCCTAACGAACGAACGATTTGA	30	1.23524	2433.01	5729.16
IsiR46547	CGTAAACGATGGATACTAGGTGCTGTGCGACTCGA	35	1.23514	61.1822	145.38
IsiR103446	TTGGGGTAATGCACCTGGTGCAGCAGCTAATC	32	1.23302	43.5074	103.618
IsiR42702	CGATGGATACTAGGTGCTGTGCGACTCGACCC	32	1.22967	50.3054	119.318
IsiR89678	TCTGACCGCGTGCCTGTTGAAGAATGAGCCG	31	1.22543	51.665	122.144
IsiR29456	ATTGGGCGTAAAGCGTCTGTAGGTGGCTTTTCAAG	35	1.19592	441.872	1013.58
IsiR71319	GGGGATATAGCTCAGTTGGTAGAGCTCCGCTC	32	1.19495	2424.18	5551.12
IsiR16651	AGCCATCAGTGAGATACCACTCTGGAAGAGCTCGGAT	37	1.19488	48.266	111.782
IsiR23804	ATATTCTGGTGTCCTAGGCGTAGAGGAACC	30	1.19373	58.463	135.018
IsiR87680	TCGAACGGGAAGTGGTGTTTCCAGTGGCGAAC	32	1.19264	186.266	427.034
IsiR89932	TCTGGGCACTGTCTCGGAGAGAGACTCGGTG	31	1.1907	82.9359	190.595
IsiR34866	CATATGTACTGAAATTGTTCGGGAGACATGGT	32	1.19053	151.596	347.279
IsiR75716	GTCTCGCATCCTACTCCAACGGACCACCACTT	32	1.1817	46.2266	106.13
IsiR15079	AGAGACGAAAGTCGGCCTTAGTGATCCGACG	31	1.18052	44.1872	101.42
IsiR20143	AGGTGTTGGGTTAAGTCTCGCAACGAGCGC	30	1.17343	52.3448	119.318
IsiR42582	CGATCTGCCGAAGCTGTGGGATGTCAAAATGCATCGGTA	39	1.17195	111.488	252.452
IsiR84725	TATCGAGTAGACCCTGTCGTTGTGAGAATTCTTAATTC	38	1.17136	82.2561	186.513
IsiR67993	GGAATGATTGGGCGTAAAGCGTCTGTAGGTG	31	1.16991	221.616	499.88
IsiR50087	CTCGTGTTTAGTTGCCACTATGAGTTTGGAACCCTGAACA	40	1.16496	700.877	1572.8
IsiR70019	GGCGTAAAGCGTCTGTAGGTGGCTTTTCAAGT	32	1.16165	195.103	437.709
IsiR5565	AAGGACACAAGGTGACCCTGCTTTTTCAGGGTAA	34	1.16129	55.7438	125.912
IsiR822	AAACGATGGATACTAGGTGCTGTGCGACTCGA	32	1.15788	112.167	251.51
IsiR92822	TGATTGGGCGTAAAGCGTCTGTAGGTGGC	29	1.15376	203.941	454.979
IsiR98127	TGTGGGAGAGCAATACAAGCGTTGTGCTGCTAGGCG	36	1.15219	75.4581	168.929
IsiR78829	GTTATCCGGAATGATTGGGCGTAAAGCGTCTGT	33	1.14158	209.379	463.143
IsiR34827	CATATCCGGTGTGGGCGTTAGAGCATTGAGAG	32	1.14063	77.4975	172.069
IsiR27519	ATGGTTATAGGTTTAAGGACACAAGGTGAC	30	1.14013	255.606	564.563
IsiR31706	CAAGTGGAAGTGCAGTGATGTATGCAGCTGAG	32	1.13726	176.749	389.982
IsiR83695	TAGGGGAGCAAATGGGATTAGAGACCCCAGTAGTCC	36	1.13149	179.468	394.378
IsiR93494	TGCCGAAGCTGTGGGATGTCAAAATGCATCGGTA	34	1.12088	53.0246	116.492
IsiR42685	CGATGGACAACAGGTCAATATTCCTGTACTA	31	1.1207	48.266	106.13
IsiR105049	TTTCCAGTGGCGAACGGGTGAGTAACGCGTA	31	1.11613	50.3054	110.212
IsiR46246	CGGTGACGATACTGTAGGGGAGGTCCTGCGGC	32	1.11555	527.527	1144.2
IsiR11022	ACCTAGGTACCCAGAGACGAGGAAGGGCGTAG	32	1.11487	49.6256	108.642
IsiR18509	AGGATGAAGCTTGGATGAAACTAAGCAGAGGTC	33	1.11441	129.842	282.282
IsiR53469	CTTCTGTGATGTCTTTCTCGTTAACCTGAGACT	33	1.11047	112.167	243.346
IsiR27652	ATGTATGCAGCTGAGGCATCCTAACGAACGAACGATTTGA	40	1.10907	530.926	1146.4
IsiR88985	TCGTGCCGTAAGGTGTTGGGTTAAGTCTCGCAACGAGCG	39	1.10121	50.9852	110.526
IsiR3207	AACGATGGATACTAGGTGCTGTGCGACTCGACC	33	1.09654	54.3842	117.434
IsiR7792	AATCTATTTTATTATGATCCATTTCGCGA	29	1.0934	124.404	266.582
IsiR87742	TCGACCCGTGCAGTGCTGTAGCTAACGCGTTAAGT	35	1.08396	75.4581	161.08
IsiR74729	GTAGTGAAATAGAACGTGAAACCGTGCTGAGCT	33	1.08116	75.4581	160.766
IsiR6366	AAGGTTCGTCCACGGAGGGTGAGTCAGGGC	30	1.06817	77.4975	163.592
IsiR13955	ACTTGGATCTGGGAGGTTATGCATGGTAGCATACACTG	38	1.06742	55.064	116.492
IsiR97960	TGTGCGGCGTGTGCATCCCGATGTCCTACACTT	33	1.04646	81.5763	169.557
IsiR22897	ATACTCCCAGGAAAAGCTCGAACGACCTTCAACAAAGGGG	40	1.04242	64.5813	134.076
IsiR89677	TCTGACCGCGTGCCTGTTGAAGAATGAGCC	30	1.04239	106.049	219.483
IsiR95075	TGGATACTAGGTGCTGTGCGACTCGACCCGTGCAGT	36	1.03804	48.266	100.164
IsiR40857	CGAAAGATGGTTATAGGTTTAAGGACACAAGGTGACCC	38	1.03121	57.1034	117.748
IsiR44353	CGGAGAGAGACTCGGTGAAATAGACATGTC	30	1.02095	110.128	224.507
IsiR11969	ACGGACATTGGTCCTCGAGTGCAAAGGCAGA	31	1.01822	66.6207	135.96
IsiR23586	ATATCGGGTAGGTTGTGGTATTTCATTGCTACAAACATG	39	1.01788	300.473	609.465
IsiR105617	TTTGCCAATGCGATAAAATAAAGTGACATCGTGT	34	1.01622	105.369	214.145
IsiR73284	GGTGTGGGCGTTAGAGCATTGAGAGGACCTT	31	1.01406	65.2611	132.82
IsiR2369	AAATTGGCTGATATCATGACGATATTAGGTAGT	33	1.01052	369.813	746.053
IsiR31901	CAATGCCGCGTGGAGGTGGAAGGCCCACGGG	31	1.01017	52.3448	106.444
IsiR76211	GTGACGATACTGTAGGGGAGGTCCTGCGGCAAA	33	1.00865	1906.85	3837.65
IsiR4727	AAGATGGTTATAGGTTTAAGGACACAAGGTGACCC	35	1.0056	56.4236	114.294
IsiR78808	GTTATATGGGTCGTGAGTGGGAACTGAGTTT	31	-1.00205	164.512	81.6388
IsiR86688	TCATGTGTGGAAAACTTTGGCCTAGACTGAGAGCC	35	-1.00409	492.857	245.23
IsiR102209	TTGAGTAACGAAAACATTGGTGAGAATCCAAT	32	-1.00598	179.468	88.8607
IsiR99747	TTAGCCGAAAGATGGTTATAGGTTTAAGGAC	31	-1.00895	148.877	73.4749
IsiR13898	ACTTCTTTTCTCGGAGAAGAAACAATGACGGTATCTGA	38	-1.01032	150.916	74.4169
IsiR56724	GAATGATTGGGCGTAAAGCGTCTGTAGGTGGCTT	34	-1.01212	348.059	172.069
IsiR8065	AATGATTGGGCGTAAAGCGTCTGTAGGTGGCTTTTCA	37	-1.01263	340.581	168.301
IsiR77254	GTGGAGGCTCGAAGCGATACTGACGTGCAAA	31	-1.01401	118.965	58.4031
IsiR35958	CATTTTCGTTAATCCATGAACAGAATCTAGGT	32	-1.02027	137.32	67.195
IsiR92823	TGATTGGGCGTAAAGCGTCTGTAGGTGGCT	30	-1.02106	362.335	178.035
IsiR91747	TGAGACAGTTCGGTCCATATCCGGTGTGGGCGTTAGA	37	-1.02158	149.557	73.1609
IsiR58565	GAGAGACGCGAAAGTACAAGCCTGTGGGGTC	31	-1.02887	118.286	57.4611
IsiR102051	TTGACTGGATTTATGTCGTGCCAATCCAACATAAGCCTT	39	-1.03091	144.118	70.0209
IsiR66832	GCTGAGGCATCCTAACGAACGAACGATTTGAAC	33	-1.03105	18528.7	9066.61
IsiR21318	AGTGGAAGTGCAGTGATGTATGCAGCTGA	29	-1.03809	258.325	125.284
IsiR102523	TTGCATGATAACAATCCTTATGTCTGATCCTT	32	-1.03855	108.768	52.4372
IsiR85938	TCAAGTGGAAGTGCAGTGATGTATGCAGCTGAGGC	35	-1.04475	558.798	270.35
IsiR70020	GGCGTAAAGCGTCTGTAGGTGGCTTTTCAAGTC	33	-1.04668	348.739	168.301
IsiR6046	AAGGGCGTAGCAAGCGACGAAATGCTTCGGGGAGTTGA	38	-1.04714	194.424	93.5706
IsiR21321	AGTGGAAGTGCAGTGATGTATGCAGCTGAGGC	32	-1.05002	233.172	112.096
IsiR5567	AAGGACACAAGGTGACCCTGCTTTTTCAGGGTAAGA	36	-1.05142	208.02	99.8505
IsiR61844	GATGCCTAAGGCTAGGCTTGCGACTGGAGTGAA	33	-1.05299	119.645	57.1471
IsiR12393	ACGGGTGAGTAACGCGTAAGAACCTGCCCTTGG	33	-1.05488	171.99	82.2668
IsiR5108	AAGCGGAAGCGAGAATGTCGGCTTGAGTAACGA	33	-1.05492	673.005	323.415
IsiR85676	TCAAAAGAGGAAAGGCTTGCGGTGGATACCTAGG	34	-1.05915	1126.43	540.072
IsiR58597	GAGAGAGACTCGGTGAAATAGACATGTCTGTGAAGAT	37	-1.06094	246.089	117.434
IsiR12417	ACGGTAAACGCTGGGTAGCCAAGTGCGGA	29	-1.06465	129.163	61.2291
IsiR85892	TCAAGGAAGTTGGTGAACTGATGACAGGGAAGCC	34	-1.06597	112.847	53.3792
IsiR74000	GTAAGGAAGCTGAAGCGGAAATGCAATTCTCGGGTGAGG	39	-1.07272	1524.12	724.073
IsiR56460	GAAGTTGGTGAACTGATGACAGGGAAGCCGG	31	-1.07789	363.015	171.441
IsiR37945	CCCTTTTATCTGATTAGAGCGGAAAGGACCCGCGGA	36	-1.08104	165.192	77.5568
IsiR99679	TTAGAGCATTGAGAGGACCTTTCCCTAGTACGAG	34	-1.0817	168.591	79.1268
IsiR74016	GTAAGGTGTTGGGTTAAGTCTCGCAACGAGC	31	-1.08275	327.665	154.172
IsiR8000	AATGAGTAATTTCATAATTGAATAAAAACGAGGAGCC	37	-1.09118	112.847	52.4372
IsiR46083	CGGTACCAAATCGAGGCAAACTCTGAATACTAGATA	36	-1.0958	141.399	65.625
IsiR18536	AGGATGATCAGCCACACTGGGACTGAGACACGGC	34	-1.09653	201.901	93.8846
IsiR90028	TCTGTATGACTGAGTAAAGGCGAATCTGAGCCT	33	-1.09755	1199.17	559.854
IsiR57296	GACCCGCGGGCCAAGGGACAGTCTCAGGTAGACA	34	-1.09876	106.049	48.9833
IsiR73885	GTAACGATCTGGGCACTGTCTCGGAGAGAGA	31	-1.10087	411.96	191.537
IsiR27243	ATGGGCTCATGAACGGACACCTTTGGCTAATT	32	-1.10429	358.936	166.417
IsiR49004	CTATAGGAGCTGGCCATGTTTGAAGTCATTAC	32	-1.10586	195.783	90.4306
IsiR59756	GAGGATGATCAGCCACACTGGGACTGAGACACG	33	-1.11033	171.99	79.1268
IsiR63417	GCAGCTGAGGCATCCTAACGAACGAACGATTTGA	34	-1.11676	940.167	432.999
IsiR36636	CCAGGATGAAGCTTGGATGAAACTAAGCAGAGG	33	-1.11789	636.975	292.958
IsiR48353	CTACCCCTTGTTGGTACGGAGGGACGGAGGAGGCTAGGT	39	-1.11823	326.305	149.776
IsiR56721	GAATGATTGGGCGTAAAGCGTCTGTAGGTGG	31	-1.11947	246.768	113.038
IsiR18982	AGGCTGTGGAGAGATGGCTGAGTGGTTGATAGCTCC	36	-1.12563	111.488	50.5532
IsiR53697	CTTGAGTAACGAAAACATTGGTGAGAATCCAATGC	35	-1.12728	707.675	323.415
IsiR32307	CACATGCAAGTCGAACGGGAAGTGGTGTTTCCAGTGGCG	39	-1.12882	154.995	70.3349
IsiR13301	ACTCTGCTGGGCCGACACTGACACTGAGAG	30	-1.12928	150.236	68.137
IsiR61543	GATGAACGGGGCTAAGCGATCTGCCGAAGCTGTGGG	36	-1.13246	123.724	55.8912
IsiR27287	ATGGGGGATAAGCTTCATCGTCGAGAGGGAAACAGCCC	38	-1.13304	225.695	102.362
IsiR64918	GCGAGAATGTCGGCTTGAGTAACGAAAACATTGGTGA	37	-1.13439	161.113	72.8469
IsiR31392	CAAGGAAGTTGGTGAACTGATGACAGGGAAGCCGGC	36	-1.13697	142.759	64.369
IsiR57133	GACAGTTCGGTCCATATCCGGTGTGGGCGTTAGA	34	-1.13716	184.906	83.5227
IsiR51694	CTGGAGTGAAGTCGTAACAAGGTAGCCGTACT	32	-1.13975	127.123	57.1471
IsiR43754	CGCGTGCCTGTTGAAGAATGAGCCGGCGAC	30	-1.14392	142.759	64.055
IsiR72941	GGTGGAGCGGTGAAATGCATTGAGATCGGA	30	-1.14606	1322.22	596.905
IsiR103159	TTGGCCTGTAGTAGGGATTTGGTTCACTGCTTTAGG	36	-1.14891	150.916	67.509
IsiR77269	GTGGAGGTGGAAGGCCCACGGGTCGTCAAC	30	-1.15256	240.65	107.7
IsiR103552	TTGGTACGGAGGGACGGAGGAGGCTAGGTTAG	32	-1.15273	135.961	60.6011
IsiR60008	GAGGGGAAAGTGATCTCTGACCGCGTGCCTGTTGA	35	-1.15782	257.645	114.922
IsiR51477	CTGCTTATGGACCCGAACCTGGGTGATCTATCC	33	-1.15833	141.399	62.7991
IsiR100622	TTCATGGACGTTGATAAGATCCTTCCATTTAGTAGC	36	-1.15852	1607.05	719.363
IsiR91635	TGACTGGATTTATGTCGTGCCAATCCAACATAAGCCTT	38	-1.1615	110.808	48.9833
IsiR29886	ATTTATTTTTCCATCTAGGATTAGAACCGTATACTT	36	-1.16644	579.872	257.79
IsiR62574	GATTGGGCGTAAAGCGTCTGTAGGTGGCT	29	-1.17042	218.217	96.3965
IsiR29454	ATTGGGCGTAAAGCGTCTGTAGGTGGCTTTTCA	33	-1.17085	765.458	339.429
IsiR104338	TTGTTATATGGGTCGTGAGTGGGAACTGAGT	31	-1.17471	103.33	45.2153
IsiR20292	AGTAACGCGTAAGAACCTGCCCTTGGGAGGGG	32	-1.17654	132.562	58.0891
IsiR73896	GTAACGCGTAAGAACCTGCCCTTGGGAGGGGAAC	34	-1.17739	114.887	50.2392
IsiR58718	GAGAGGATGATCAGCCACACTGGGACTGAGA	31	-1.17842	989.793	436.767
IsiR72721	GGTGACGATACTGTAGGGGAGGTCCTGCGGCAAA	34	-1.17981	1091.76	481.355
IsiR71325	GGGGATATAGCTCAGTTGGTAGAGCTCCGCTCTTGCAA	38	-1.18058	2413.3	1064.13
IsiR93623	TGCCTAAGGCTAGGCTTGCGACTGGAGTGAAGT	33	-1.18898	191.704	83.5227
IsiR24413	ATCCGGTGTGGGCGTTAGAGCATTGAGAGGACC	33	-1.18939	163.832	71.2769
IsiR50085	CTCGTGTTTAGTTGCCACTATGAGTTTGGAACCCTGAA	38	-1.18962	216.857	94.5126
IsiR49979	CTCGGTGAAATAGACATGTCTGTGAAGATGCG	32	-1.19135	107.409	46.4713
IsiR88244	TCGGAGAAGAAACAATGACGGTATCTGAGGAAT	33	-1.19602	163.153	70.6489
IsiR5421	AAGCTTCATCGTCGAGAGGGAAACAGCCCGGAT	33	-1.19629	138	59.6591
IsiR100647	TTCATGTGTGGAAAACTTTGGCCTAGACTGAGAGCC	36	-1.19732	1401.75	610.721
IsiR56725	GAATGATTGGGCGTAAAGCGTCTGTAGGTGGCTTT	35	-1.19782	740.305	322.159
IsiR32254	CACAGGTGGGTAGGTAGAGAATACCTAGGGGC	32	-1.2016	152.956	65.939
IsiR45315	CGGCTTGAGTAACGAAAACATTGGTGAGAATCCAATG	37	-1.20418	925.891	401.286
IsiR89571	TCTCTGACCGCGTGCCTGTTGAAGAATGAGCC	32	-1.20511	437.113	189.025
IsiR11594	ACGATACTGTAGGGGAGGTCCTGCGGCAAAAT	32	-1.20515	10559.4	4579.31
IsiR71632	GGGGTCAAGGTCGGCCAGTGAGACGATGGGGGAT	34	-1.20627	101.291	43.3313
IsiR87496	TCCTCGGGCCAGACGGACATTGGTCCT	27	-1.20783	392.246	169.243
IsiR17238	AGCGGTACCAAATCGAGGCAAACTCTGAATACT	33	-1.20832	163.832	70.3349
IsiR89080	TCGTGTTTAGTTGCCACTATGAGTTTGGAACCCTGAA	37	-1.20995	2070	894.259
IsiR29824	ATTTAGGCATTATTTTTCCCCTTGCTTCCGAA	32	-1.2111	127.803	54.6352
IsiR45310	CGGCTTGAGTAACGAAAACATTGGTGAGAATC	32	-1.21412	266.483	114.294
IsiR93843	TGCGGAGAGGATAACTGCTGAAAGCATATAAGTAGTAAGC	40	-1.21891	108.768	46.1573
IsiR37192	CCCATGCCATACTCCCAGGAAAAGCTCGAACGACCT	36	-1.22099	116.246	49.2973
IsiR89431	TCTCCCTCAAAGGTCTCCAAGAGGAGGACT	30	-1.23235	105.369	44.2733
IsiR77402	GTGGCGAACGGGTGAGTAACGCGTAAGAACC	31	-1.23329	147.517	62.1711
IsiR12123	ACGGATCTGTGCTGATTGACATGTTATCAAATCTGACTC	39	-1.2343	205.98	86.9767
IsiR75132	GTCAAGGTCGGCCAGTGAGACGATGGGGGA	30	-1.23529	288.916	122.144
IsiR31601	CAAGGTTCGTCCACGGAGGGTGAGTCAGGGC	31	-1.23794	680.483	287.934
IsiR98856	TGTTTAGTTGCCACTATGAGTTTGGAACCCTGAA	34	-1.23878	6896.6	2921.73
IsiR21080	AGTGAGATACCACTCTGGAAGAGCTCGGATT	31	-1.24092	171.31	71.9049
IsiR49911	CTCGGGCCAGACGGACATTGGTCCTCGA	28	-1.24239	105.369	43.9593
IsiR11853	ACGCGTAAGAACCTGCCCTTGGGAGGGG	28	-1.24591	102.65	42.7034
IsiR13191	ACTCGACCCGTGCAGTGCTGTAGCTAACGCGTTAA	35	-1.24774	101.291	42.0754
IsiR75055	GTATTTGCTTCTCCTGATGGTTGGTCAAACA	31	-1.24969	282.118	118.062
IsiR78734	GTTAGCCGAAAGATGGTTATAGGTTTAAGGACAC	34	-1.25158	106.049	43.9593
IsiR10604	ACCCGCGGGCCAAGGGACAGTCTCAGGTAGACAGTT	36	-1.2543	148.197	61.5431
IsiR103764	TTGGTGGTTAAACTCTACTGCGGTGACGATACTGT	35	-1.26169	106.049	43.6453
IsiR19468	AGGGGCGCGAGACAACTCTCTCTAAGGAACTC	32	-1.26245	210.059	86.9767
IsiR3412	AACGGGAAGTGGTGTTTCCAGTGGCGAACGGGTGAGT	37	-1.26382	152.956	63.113
IsiR74017	GTAAGGTGTTGGGTTAAGTCTCGCAACGAGCG	32	-1.26665	157.034	64.683
IsiR95913	TGGGCGTAAAGCGTCTGTAGGTGGCTTTTCA	31	-1.26825	370.493	153.23
IsiR48831	CTAGGTTAGCCGAAAGATGGTTATAGGTTTAAGGACA	37	-1.27144	244.729	100.792
IsiR71756	GGGTAGTGAAATAGAACGTGAAACCGTGCT	30	-1.27418	130.522	53.3792
IsiR78499	GTGTTTAGTTGCCACTATGAGTTTGGAACCCTGA	34	-1.27873	436.433	179.291
IsiR15459	AGAGGATGCAAGCGTTATCCGGAATGATTGGGCGTAAA	38	-1.28287	161.113	65.625
IsiR22756	ATACCCCGTAGGCTGAGGAGCAAAAGGAGAAATCCGCC	38	-1.29198	176.749	71.5909
IsiR54592	CTTTTCTGCTAACATATAGCAATTTTTGAAGAAAGGA	37	-1.29442	133.921	54.0072
IsiR21153	AGTGATCTCTGACCGCGTGCCTGTTGAAGAAT	32	-1.29852	692.719	281.026
IsiR54749	GAAAAGCTCGAACGACCTTCAACAAAGGGGTA	32	-1.3011	168.591	67.823
IsiR81655	TAATGCGGTACGTGAGCTGGGTTCAGAACG	30	-1.30264	100.611	40.1914
IsiR103376	TTGGGCGTAAAGCGTCTGTAGGTGGCTTTTCA	32	-1.30405	762.059	308.029
IsiR64563	GCCTCAGTTCGGATTGTTCTCTGCAACTCGGG	32	-1.30473	132.562	53.0652
IsiR89986	TCTGGTGGAGGCTCGAAGCGATACTGACGTGCA	33	-1.31094	528.887	212.575
IsiR15078	AGAGACGAAAGTCGGCCTTAGTGATCCGAC	30	-1.3165	114.887	45.5293
IsiR55030	GAAAGATGGTTATAGGTTTAAGGACACAAGGTGACCCT	38	-1.31782	165.872	65.939
IsiR28414	ATTAGCTAGTTGGTGAGGCAATAGCTTACCAA	32	-1.31819	160.433	63.741
IsiR83885	TAGGTTAGCCGAAAGATGGTTATAGGTTTAAGGACAC	37	-1.3233	101.291	39.8774
IsiR74897	GTATGACTGAGTAAAGGCGAATCTGAGCCTA	31	-1.32957	961.921	382.132
IsiR46359	CGGTGGAGCGGTGAAATGCATTGAGATCGG	30	-1.33302	237.251	93.5706
IsiR38243	CCGAGAAGAGGAATCAACGAAAAACCCAGGAAAGAGC	37	-1.33896	113.527	44.2733
IsiR48345	CTACCCCTTGTTGGTACGGAGGGACGGAGG	30	-1.34254	297.754	116.806
IsiR13484	ACTGATGTTGAAGAATCAGCGGATGAGTTGTGGT	34	-1.34291	199.862	78.1848
IsiR57184	GACATGTCTGTGAAGATGCGGACTACCTGCACCT	34	-1.34334	236.571	92.6286
IsiR50669	CTGACCGCGTGCCTGTTGAAGAATGAGCCGGCG	33	-1.34488	110.808	43.0174
IsiR17824	AGGAAATGATGGCTTAGTAAAAGGTCTGAGTG	32	-1.34492	170.63	66.567
IsiR55303	GAAATGCTTCGGGGAGTTGAAAATAAGCATAGATCCGG	38	-1.34731	100.611	38.9354
IsiR49859	CTCGGATTCTAACCTTGTGTCAGACCCGCGG	31	-1.35437	106.729	41.1334
IsiR41208	CGAAGCTGTGGGATGTCAAAATGCATCGGTA	31	-1.35646	229.094	88.8607
IsiR42447	CGATACTGTAGGGGAGGTCCTGCGGCAAAAT	31	-1.36001	5914.28	2303.47
IsiR37133	CCCAGGAAAAGCTCGAACGACCTTCAACAAAGGG	34	-1.36177	345.34	133.762
IsiR47731	CGTTAGAGCATTGAGAGGACCTTTCCCTAGTACGAGA	37	-1.36509	153.635	59.0311
IsiR98140	TGTGGGATGTCAAAATGCATCGGTAGGGGAGC	32	-1.3669	106.049	40.5054
IsiR84664	TATCCGGAATGATTGGGCGTAAAGCGTCTGTAGGTGGC	38	-1.36899	109.448	41.7614
IsiR81011	TAACGGTCCTAAGGTAGCGAAATTCCTTGTCGGGTA	36	-1.3733	178.108	68.137
IsiR29885	ATTTATTTTTCCATCTAGGATTAGAACCGTATACT	35	-1.37973	611.143	234.24
IsiR53805	CTTGCGGTGGATACCTAGGTACCCAGAGACGA	32	-1.38178	144.798	54.9492
IsiR57845	GACGGTATCTGAGGAATAAGCATCGGCTAACTCTGTGC	38	-1.38271	156.355	59.3451
IsiR96279	TGGGTGACCGATAGCGAAGTAGTACCGTGAGGGA	34	-1.38322	244.049	92.9426
IsiR65893	GCGGTACCAAATCGAGGCAAACTCTGAATACTAGATA	37	-1.38386	1165.18	445.873
IsiR34514	CAGTGGGTAGTGAAATAGAACGTGAAACCGTGCT	34	-1.38434	374.571	142.868
IsiR25837	ATGAGACAAAGTGAAGCGAGAGAGTTTTGT	30	-1.38457	115.566	43.6453
IsiR24412	ATCCGGTGTGGGCGTTAGAGCATTGAGAGGAC	32	-1.38483	191.025	72.5329
IsiR80236	GTTTGGTGAATCGGAAACTTTTTTCAATTTTATA	34	-1.38508	159.074	60.2871
IsiR52360	CTGTATGACTGAGTAAAGGCGAATCTGAGCCT	32	-1.38819	58495	22347
IsiR7981	AATGAGATTAATGGGCTGTTACTGAGGTCT	30	-1.39121	331.064	125.598
IsiR52361	CTGTATGACTGAGTAAAGGCGAATCTGAGCCTA	33	-1.39208	312506	119069
IsiR73771	GTAAACGATGGATACTAGGTGCTGTGCGACTCGA	34	-1.39249	159.074	59.9731
IsiR11596	ACGATACTGTAGGGGAGGTCCTGCGGCAAAATAG	34	-1.39276	143.438	54.0072
IsiR9620	ACACTGACACTGAGAGACGAAAGCTAGGGGAGCAAAT	37	-1.39478	104.01	38.9354
IsiR43759	CGCGTGCCTGTTGAAGAATGAGCCGGCGACTCATA	35	-1.39579	667.566	253.08
IsiR29352	ATTGGATGCAGTTACTAATTCATGATCTGGC	31	-1.39602	383.409	145.066
IsiR32957	CACTGAGAGACGAAAGCTAGGGGAGCAAATGGGATTAGA	39	-1.40113	109.448	40.8194
IsiR33737	CAGCTGAGGCATCCTAACGAACGAACGATTTG	32	-1.4015	263.763	99.2225
IsiR40089	CCTCGTGTTTAGTTGCCACTATGAGTTTGGAACCCTGAAC	40	-1.40312	254.926	95.7686
IsiR85678	TCAAAAGAGGAAAGGCTTGCGGTGGATACCTAGGTA	36	-1.40492	439.832	165.476
IsiR19281	AGGGCGATTGTCACTGCTTATGGACCCGAACCT	33	-1.41013	491.497	184.315
IsiR81339	TAAGGACACAAGGTGACCCTGCTTTTTCAGGGTAA	35	-1.41183	208.02	77.5568
IsiR27788	ATGTCTGTGAAGATGCGGACTACCTGCACCTGGACAGAA	39	-1.4156	187.626	69.7069
IsiR51578	CTGGACAGGCGGTGGAAACTACCAAGCTGGAGT	33	-1.41761	208.02	77.2428
IsiR89396	TCTCATGGAGAGTTCGATCCTGGCTCAGGATGAACGCTG	39	-1.41826	229.094	85.0927
IsiR93223	TGCAGTGCTGTAGCTAACGCGTTAAGTATCCCGCCTG	37	-1.42022	181.507	67.195
IsiR34056	CAGGGTAAGAAGGGGTAGAGAAAATGCCTCGAGC	34	-1.42208	102.65	37.6794
IsiR61409	GATCTCTGACCGCGTGCCTGTTGAAGAATGA	31	-1.42382	566.956	210.691
IsiR19532	AGGGGTCAAGGTCGGCCAGTGAGACGATGGGG	32	-1.42644	272.601	100.792
IsiR25536	ATGAAGCTTTACTGTTCCCTGGGATTGGCTTTG	33	-1.42922	104.01	37.9934
IsiR58467	GAGACGAGGAAGGGCGTAGCAAGCGACGAAATG	33	-1.42985	114.207	41.7614
IsiR87500	TCCTCGGGCCAGACGGACATTGGTCCTCGA	30	-1.43099	231.133	85.0927
IsiR22837	ATACGGCGGTGAATCCGTTCCCGGGCCTTGTACACA	36	-1.43114	427.596	157.94
IsiR11599	ACGATACTGTAGGGGAGGTCCTGCGGCAAAATAGCTC	37	-1.43181	110.128	40.1914
IsiR33892	CAGGATGAACGCTGGCGGCATGCTTAACACATGC	34	-1.43454	143.438	52.4372
IsiR49518	CTCCCAGGAAAAGCTCGAACGACCTTCAACAAAGGGG	37	-1.43625	200.542	73.4749
IsiR106778	TTTTTTTATGTTATTTTGTGAAGGAATGAAAAGA	34	-1.44422	152.956	55.5772
IsiR71333	GGGGATATGGCGAAATCGGTAGACGCTACGG	31	-1.44434	395.645	144.752
IsiR36791	CCATACGGCGGTGAATCCGTTCCCGGGCCTTGTA	34	-1.45066	101.291	36.4235
IsiR78300	GTGTGGGCGTTAGAGCATTGAGAGGACCTTTCCCT	35	-1.4522	292.995	106.444
IsiR37352	CCCCGTAGGCTGAGGAGCAAAAGGAGAAATCCGCCC	36	-1.45678	263.763	95.4546
IsiR67788	GGAAGCTGAAGCGGAAATGCAATTCTCGGGTGAGG	35	-1.45716	1288.91	468.795
IsiR35666	CATTAATGCGGTACGTGAGCTGGGTTCAGA	30	-1.45872	108.768	38.9354
IsiR73393	GGTTAGCCGAAAGATGGTTATAGGTTTAAGGAC	33	-1.45948	265.123	95.7686
IsiR99843	TTAGGCTGTGGAGAGATGGCTGAGTGGTTGATAGC	35	-1.4615	155.675	55.8912
IsiR2191	AAATGCGTTGAGGCGCAGCAGTTGACTGGA	30	-1.46162	184.227	66.253
IsiR93011	TGCAAGTCGAACGGGAAGTGGTGTTTCCAGTGGCGAA	37	-1.46536	220.256	79.1268
IsiR6700	AAGTGCGGAGAGGATAACTGCTGAAAGCATATAAGT	36	-1.46668	112.847	40.1914
IsiR105452	TTTGACAAGGATTGTATTCCTTAATTATTTCTCT	34	-1.47048	136.64	48.6693
IsiR68946	GGATGATCAGCCACACTGGGACTGAGACACGGCC	34	-1.47263	367.773	131.878
IsiR93805	TGCGCTGAAGATGAACGGGGCTAAGCGATCTGCC	34	-1.47651	116.246	41.1334
IsiR52789	CTGTTTCGGTGCGGGCTGCGCGAGCGGTACCAAAT	35	-1.47653	122.364	43.3313
IsiR13361	ACTGAAATTGTTCGGGAGACATGGTCAAAGCCCGGGG	37	-1.47898	249.488	88.8607
IsiR10553	ACCCCGTAGGCTGAGGAGCAAAAGGAGAAATCCGCC	36	-1.48112	121.005	42.7034
IsiR88256	TCGGAGAGAGACTCGGTGAAATAGACATGTCTGT	34	-1.4814	302.512	107.7
IsiR47344	CGTGCCTGTTGAAGAATGAGCCGGCGACTCAT	32	-1.48398	171.31	60.6011
IsiR35774	CATTGAGAGGACCTTTCCCTAGTACGAGAGGA	32	-1.48481	188.985	66.881
IsiR16029	AGATGGTTATAGGTTTAAGGACACAAGGTGACC	33	-1.48577	1808.96	645.26
IsiR6094	AAGGGGTAGAGAAAATGCCTCGAGCCGAGG	30	-1.4898	148.197	52.1232
IsiR5407	AAGCTGTGGGATGTCAAAATGCATCGGTAGGGGAGC	36	-1.49075	352.138	124.656
IsiR4987	AAGCCGGAGGAAGGAGAGGATGAGGCCAAGTCATCA	36	-1.49189	165.192	58.0891
IsiR34851	CATATCGGGTAGGTTGTGGTATTTCATTGCTACAAACAT	39	-1.49576	146.158	51.1812
IsiR105260	TTTCTCGGAGAAGAAACAATGACGGTATCTGA	32	-1.50441	249.488	87.2907
IsiR52365	CTGTATGATTGATCAAAGGCAAATCTGAGCCCA	33	-1.50447	4759.98	1677.05
IsiR46362	CGGTGGAGCGGTGAAATGCATTGAGATCGGAAA	33	-1.50483	306.591	107.386
IsiR34164	CAGGTGGGTAGGTAGAGAATACCTAGGGGCGCGAGAC	37	-1.51178	115.566	39.8774
IsiR92031	TGAGGAATAAGCATCGGCTAACTCTGTGCCAG	32	-1.51228	138	47.7273
IsiR91236	TGACAGAAGAGAGTGAGCAC	20	-1.51615	178.788	61.8571
IsiR83972	TAGTACGAGAGGACCGGGAAGGACGCACCTCTGG	34	-1.51966	343.98	119.318
IsiR103553	TTGGTACGGAGGGACGGAGGAGGCTAGGTTAGC	33	-1.52129	132.562	45.5293
IsiR51519	CTGGAAACGGTTGCTAATACCCCGTAGGCTGAGG	34	-1.52205	101.97	34.8535
IsiR101739	TTGAAAGAGAGGGGTGCCCTCGGGAACGCGG	31	-1.5223	151.596	52.1232
IsiR29941	ATTTCCGGTGGAGCGGTGAAATGCATTGAGATCGG	35	-1.52251	250.847	86.6627
IsiR4640	AAGATGAACGGGGCTAAGCGATCTGCCGAAGC	32	-1.52512	252.207	86.9767
IsiR98296	TGTGTGGAAAACTTTGGCCTAGACTGAGAGCC	32	-1.52647	256.965	88.5467
IsiR36958	CCATTAATGCGGTACGTGAGCTGGGTTCAGA	31	-1.52869	146.837	50.2392
IsiR17950	AGGAAGTTGGTGAACTGATGACAGGGAAGCCGGC	34	-1.52877	677.763	234.24
IsiR12379	ACGGGTCGTCAACTTCTTTTCTCGGAGAAGA	31	-1.53459	231.133	79.1268
IsiR53546	CTTGAAAGAGAGGGGTGCCCTCGGGAACGCGG	32	-1.53735	109.448	37.0514
IsiR9330	ACAATAGCTTTCATAGCTCAACGGTCGGGTATTT	34	-1.5394	119.645	40.5054
IsiR53320	CTTCGCCACCTGGAGCTGTAGGTGGTTCCAAGGG	34	-1.5394	119.645	40.5054
IsiR26335	ATGCAGCTGAGGCATCCTAACGAACGAACGATTTGAAC	38	-1.54022	4420.08	1519.11
IsiR38150	CCGACCATAGACCCTGTTCAATAAGTGGAACA	32	-1.54636	128.483	43.3313
IsiR82607	TACTGAAATTGTTCGGGAGACATGGTCAAAGCCCGGGG	38	-1.54894	347.379	118.062
IsiR50514	CTGAAGATGAACGGGGCTAAGCGATCTGCCGAAG	34	-1.5495	190.345	64.369
IsiR84595	TATCATATCGGGTAGGTTGTGGTATTTCATTGCTACAA	38	-1.54989	122.364	41.1334
IsiR102654	TTGCGCTGAAGATGAACGGGGCTAAGCGATCTGCC	35	-1.55392	129.163	43.3313
IsiR100032	TTATAGGTTTAAGGACACAAGGTGACCCTGCT	32	-1.55593	218.896	73.7889
IsiR65589	GCGGCATGCTTAACACATGCAAGTCGAACGGGA	33	-1.55833	394.965	133.448
IsiR41066	CGAACGGGAAGTGGTGTTTCCAGTGGCGAA	30	-1.55972	235.212	79.1268
IsiR68624	GGAGGTGGAAGGCCCACGGGTCGTCAACTT	30	-1.56132	1145.47	387.47
IsiR12342	ACGGGGCTAAGCGATCTGCCGAAGCTGTGGGATG	34	-1.56214	116.926	38.9354
IsiR44814	CGGCATGCTTAACACATGCAAGTCGAACGGGA	32	-1.56251	185.586	62.1711
IsiR84718	TATCGAGTAGACCCTGTCGTTGTGAGAATTC	31	-1.56266	41599.2	14081.7
IsiR99261	TTAAGGACACAAGGTGACCCTGCTTTTTCAGGGTAA	36	-1.56292	114.207	37.9934
IsiR20090	AGGTGTCAAGTGGAAGTGCAGTGATGTATGCAGCTGAGG	39	-1.56374	111.488	37.0514
IsiR101383	TTCTCGGAGAAGAAACAATGACGGTATCTGA	31	-1.56674	297.754	99.8505
IsiR65470	GCGGAGAGGATAACTGCTGAAAGCATATAAGTAGTAAGC	39	-1.56747	100.611	33.2835
IsiR98138	TGTGGGATGTCAAAATGCATCGGTAGGGGA	30	-1.56747	274.64	92.0006
IsiR23697	ATATGGGTCGTGAGTGGGAACTGAGTTTCCGT	32	-1.5679	108.089	35.7955
IsiR46569	CGTAAAGCGTCTGTAGGTGGCTTTTCAAGTCCGCC	35	-1.57019	516.65	173.325
IsiR79888	GTTTAAGGACACAAGGTGACCCTGCTTTTTCAG	33	-1.57543	357.576	119.318
IsiR84727	TATCGAGTAGACCCTGTCGTTGTGAGAATTCTTAATTCAT	40	-1.57605	694.758	232.356
IsiR34864	CATATGTACTGAAATTGTTCGGGAGACATG	30	-1.57975	406.522	135.332
IsiR11597	ACGATACTGTAGGGGAGGTCCTGCGGCAAAATAGC	35	-1.58093	339.222	112.724
IsiR84885	TATGAAGCTTTACTGTTCCCTGGGATTGGC	30	-1.58159	105.369	34.5395
IsiR75472	GTCCTCAGTTCGGATTGCAGGCTGCAACTCGCCT	34	-1.58182	117.606	38.6214
IsiR17557	AGCTGAGGCATCCTAACGAACGAACGATTTGAAC	34	-1.58306	26878	8970.53
IsiR27787	ATGTCTGTGAAGATGCGGACTACCTGCACCTGGACAGA	38	-1.58478	556.758	184.943
IsiR58034	GACTCGGTGAAATAGACATGTCTGTGAAGATGC	33	-1.58824	116.246	37.9934
IsiR100370	TTCAAATGAGAACTTTGAAGGCCGAAGAGGA	31	-1.58875	104.01	33.9115
IsiR74241	GTACGGAGGGACGGAGGAGGCTAGGTTAGC	30	-1.5927	245.409	80.6968
IsiR92219	TGAGTAATTTCATAATTGAATAAAAACGAGGAGCC	35	-1.59303	459.547	151.66
IsiR54585	CTTTTCTCGGAGAAGAAACAATGACGGTATCTGA	34	-1.59502	160.433	52.4372
IsiR97456	TGTCACTGCTTATGGACCCGAACCTGGGTG	30	-1.5961	418.759	137.844
IsiR53908	CTTGGCCTGTAGTAGGGATTTGGTTCACTGCT	32	-1.60277	267.162	87.2907
IsiR43946	CGCTGGCGGCATGCTTAACACATGCAAGTCGA	32	-1.60532	108.089	34.8535
IsiR44377	CGGAGAGGATAACTGCTGAAAGCATATAAGTAGT	34	-1.60773	645.133	211.005
IsiR19803	AGGTCCTGCGGCAAAATAGCTCGATGCCAGAATGA	35	-1.60781	246.089	80.0688
IsiR87347	TCCGGTGTGGGCGTTAGAGCATTGAGAGG	29	-1.60791	485.379	158.568
IsiR79971	GTTTCATTCGATTTGTTGTGGATTGGATGATG	32	-1.60842	1141.39	373.654
IsiR80050	GTTTCGGTGCGGGCTGCGCGAGCGGTACCAAATCGAGG	38	-1.61155	251.527	81.6388
IsiR103329	TTGGGCAATAATATCTGATCATATACGTATTCC	33	-1.61275	562.877	183.373
IsiR1535	AAAGGCGTAGTCGATGGACAACAGGTCAATATTCCT	36	-1.61332	101.97	32.6555
IsiR26049	ATGAGTTTGGAACCCTGAACAGACCGCCGGT	31	-1.61571	173.35	55.8912
IsiR29588	ATTGTATCCTTAACCATTTCTTTTTTTTGACAC	33	-1.61772	2467	803.2
IsiR38777	CCGGAGCCGTAGCGAAAGCGAGTCTTCATAGGGC	34	-1.62039	220.256	70.9629
IsiR5827	AAGGCCGAAGAGGAGAAAGGTTCCATGTGAAC	32	-1.62474	150.236	48.0413
IsiR32900	CACTCTGCTGGGCCGACACTGACACTGAGAGAC	33	-1.62781	190.345	60.9151
IsiR13225	ACTCGGTGAAATAGACATGTCTGTGAAGATGC	32	-1.62795	358.256	115.236
IsiR26034	ATGAGTTGTGGTTAGGGGTGAAATGCCACTCGA	33	-1.6285	171.99	54.9492
IsiR61796	GATGCAAGCGTTATCCGGAATGATTGGGCGTA	32	-1.62969	271.241	86.9767
IsiR4171	AAGAATCAGCGGATGAGTTGTGGTTAGGGGTGA	33	-1.6307	114.887	36.4235
IsiR46439	CGGTGTGGGCGTTAGAGCATTGAGAGGACCT	31	-1.63131	144.118	45.8433
IsiR12862	ACTACCCCTTGTTGGTACGGAGGGACGGAGGAGGCTAGGT	40	-1.63633	102.65	32.3415
IsiR37620	CCCGTAGGCTGAGGAGCAAAAGGAGAAATCCGCC	34	-1.63801	238.611	75.9869
IsiR81098	TAAGACAGAGGATGCAAGCGTTATCCGGAATG	32	-1.64049	101.97	32.0275
IsiR55776	GAAGAATCAGCGGATGAGTTGTGGTTAGGGG	31	-1.64084	110.808	34.8535
IsiR19773	AGGTCAAGGAAGTTGGTGAACTGATGACAGGGA	33	-1.64381	116.926	36.7374
IsiR105104	TTTCCGGTGGAGCGGTGAAATGCATTGAGATCGG	34	-1.64427	205.3	64.997
IsiR71794	GGGTCAAGGTCGGCCAGTGAGACGATGGGGGAT	33	-1.64477	145.478	45.8433
IsiR61453	GATCTGTGCTGATTGACATGTTATCAAATCTGACT	35	-1.64743	292.315	92.6286
IsiR6667	AAGTGATCTCTGACCGCGTGCCTGTTGAAGAATGAGCCG	39	-1.64753	116.246	36.4235
IsiR17274	AGCGGTTTCATTCGATTTGTTGTGGATTGGATGATG	36	-1.65331	204.621	64.369
IsiR58591	GAGAGAGACTCGGTGAAATAGACATGTCTGT	31	-1.65425	358.936	113.352
IsiR23718	ATATGTACTGAAATTGTTCGGGAGACATGG	30	-1.65511	114.887	35.7955
IsiR106817	TTTTTTTTTATGTTATTTTGTGAAGGAATGAAAAG	35	-1.65674	357.576	112.724
IsiR6341	AAGGTGTTGGGTTAAGTCTCGCAACGAGCGCA	32	-1.66017	105.369	32.6555
IsiR82491	TACTACCCCTTGTTGGTACGGAGGGACGGAGGAGGCT	37	-1.66063	206.66	64.683
IsiR6202	AAGGTCAAGGAAGTTGGTGAACTGATGACA	30	-1.66335	182.187	56.8331
IsiR80044	GTTTCGGTGCGGGCTGCGCGAGCGGTACCAAA	32	-1.66807	675.724	211.947
IsiR35582	CATGTCTGTGAAGATGCGGACTACCTGCACCTGG	34	-1.66878	104.01	32.0275
IsiR17916	AGGAAGGGCGTAGCAAGCGACGAAATGCTTCG	32	-1.67012	142.079	43.9593
IsiR95687	TGGGAGAGCAATACAAGCGTTGTGCTGCTAGGC	33	-1.67172	203.261	63.113
IsiR106738	TTTTTTATTTTTCCTGATCAGAAAAATACATGAAAA	36	-1.67286	175.389	54.3212
IsiR16851	AGCCTAAACCGTGAAAACGGGGTTGTGGGA	30	-1.67744	123.724	37.9934
IsiR45979	CGGGTCGTCAACTTCTTTTCTCGGAGAAGA	30	-1.67849	106.729	32.6555
IsiR50976	CTGATGACAGGGAAGCCGGCGACCGAAGCCCCGGT	35	-1.67961	112.847	34.5395
IsiR93221	TGCAGTGCTGTAGCTAACGCGTTAAGTATCCCG	33	-1.67978	213.458	65.939
IsiR89680	TCTGACCGCGTGCCTGTTGAAGAATGAGCCGGC	33	-1.68075	198.502	61.2291
IsiR39770	CCTAGGTACCCAGAGACGAGGAAGGGCGTAGC	32	-1.68288	106.049	32.3415
IsiR90904	TGAAGATGAACGGGGCTAAGCGATCTGCCGA	31	-1.6848	388.847	120.26
IsiR15091	AGAGACGAGGAAGGGCGTAGCAAGCGACGA	30	-1.68782	279.399	86.0347
IsiR103492	TTGGGTCGTTGCGATTACGGGTTGGCTGTCTAATTGTCC	39	-1.68845	161.113	49.2973
IsiR84535	TATATGGGTCGTGAGTGGGAACTGAGTTTC	30	-1.6918	168.591	51.4952
IsiR104012	TTGTCACTGCTTATGGACCCGAACCTGGGT	30	-1.69198	172.67	52.7512
IsiR29634	ATTGTCCCCTGATAAAAAATGAACTTCAAAAAAAGAATT	39	-1.69268	191.025	58.4031
IsiR41212	CGAAGCTGTGGGATGTCAAAATGCATCGGTAGGGG	35	-1.69712	134.601	40.8194
IsiR83777	TAGGTACCCAGAGACGAGGAAGGGCGTAGCAAGCGA	36	-1.70176	280.079	85.4067
IsiR12089	ACGGATAAAAGTTACTCTAGGGATAACAGGCTGATC	36	-1.70473	307.271	93.5706
IsiR82183	TACCTGCACCTGGACAGAAAGACCCTATGAAGCTTT	36	-1.70533	112.847	33.9115
IsiR89083	TCGTGTTTAGTTGCCACTATGAGTTTGGAACCCTGAACAG	40	-1.70544	110.808	33.2835
IsiR32854	CACTATAGGAGCTGGCCATGTTTGAAGTCATT	32	-1.70571	337.182	102.676
IsiR79437	GTTGCCGGAACTATGTGGTATGGGTCAGCAA	31	-1.70579	104.69	31.3995
IsiR93305	TGCATTGAGATCGGAAAGAACACCAACGGCG	31	-1.70579	104.69	31.3995
IsiR27522	ATGGTTATAGGTTTAAGGACACAAGGTGACCCT	33	-1.70604	320.867	97.6525
IsiR55085	GAAAGCTAGGGGAGCAAATGGGATTAGAGA	30	-1.70605	100.611	30.1435
IsiR91438	TGACGATACTGTAGGGGAGGTCCTGCGGCAAAATAG	36	-1.70961	544.522	165.789
IsiR102714	TTGCTAATACCCCGTAGGCTGAGGAGCAAAAGGAGAAA	38	-1.71011	108.089	32.3415
IsiR64720	GCGAAAGCGAGTCTTCATAGGGCGATTGTCACTG	34	-1.71053	104.01	31.0855
IsiR81212	TAAGCCGGAGGAAGGAGAGGATGAGGCCAAGTCATCA	37	-1.71294	121.685	36.4235
IsiR93178	TGCAGCTGAGGCATCCTAACGAACGAACGATTTGAA	36	-1.71384	1235.2	375.852
IsiR44984	CGGCGACTCATAGGCAGTGGCTTGGTTAAGGGAAC	35	-1.71391	113.527	33.9115
IsiR6982	AAGTTGGTGAACTGATGACAGGGAAGCCGG	30	-1.71543	378.65	114.608
IsiR66211	GCGTGGAGGTGGAAGGCCCACGGGTCGTCAACTTCTT	37	-1.71619	1239.28	376.48
IsiR23204	ATAGGCAGTGGCTTGGTTAAGGGAACGGAACCCACCGGA	39	-1.71622	214.818	64.683
IsiR76216	GTGACGATACTGTAGGGGAGGTCCTGCGGCAAAATAGC	38	-1.71662	16736.1	5091.43
IsiR49567	CTCCGCAAAGTCGTAAGACCATGTATGGGGGC	32	-1.72025	102.65	30.4575
IsiR57997	GACTCATAGGCAGTGGCTTGGTTAAGGGAAC	31	-1.72084	191.704	57.4611
IsiR71793	GGGTCAAGGTCGGCCAGTGAGACGATGGGGGA	32	-1.73483	479.941	143.496
IsiR1348	AAAGCGTCTGTAGGTGGCTTTTCAAGTCCGC	31	-1.73669	309.99	92.3146
IsiR69466	GGCCGAAGAGGAGAAAGGTTCCATGTGAAC	30	-1.73905	104.01	30.4575
IsiR23106	ATAGCGAAGTAGTACCGTGAGGGAAAGGTGAA	32	-1.74533	122.364	35.7955
IsiR53185	CTTCATGTGTGGAAAACTTTGGCCTAGACTGAGAGCC	37	-1.74616	333.103	98.5945
IsiR21160	AGTGATCTCTGACCGCGTGCCTGTTGAAGAATGAGCCGG	39	-1.75298	151.596	44.2733
IsiR47098	CGTGAAAACGGGGTTGTGGGAGAGCAATACAAG	33	-1.75306	142.079	41.4474
IsiR84660	TATCCGGAATGATTGGGCGTAAAGCGTCTGTAGG	34	-1.75776	139.36	40.5054
IsiR91801	TGAGAGGACCTTTCCCTAGTACGAGAGGACCGGGAA	36	-1.7608	116.246	33.5975
IsiR46444	CGGTGTGGGCGTTAGAGCATTGAGAGGACCTTTCCCT	37	-1.76099	197.143	57.4611
IsiR5866	AAGGCGTAACGATCTGGGCACTGTCTCGGAGAGA	34	-1.76456	201.901	58.7171
IsiR31154	CAAGAATGAAACTCAAAGGAATTGACGGGGGC	32	-1.76581	160.433	46.4713
IsiR47326	CGTGCCGTAAGGTGTTGGGTTAAGTCTCGCAACG	34	-1.7674	186.266	54.0072
IsiR34511	CAGTGGGTAGTGAAATAGAACGTGAAACCGT	31	-1.77004	399.724	116.492
IsiR9192	ACAAGAAAAGGTCAGGATAGCTCAGTTGGTAGAGC	35	-1.77016	122.364	35.1675
IsiR17543	AGCTGAAGCGGAAATGCAATTCTCGGGTGAGG	32	-1.77024	7791.22	2283.37
IsiR26219	ATGATTGGGCGTAAAGCGTCTGTAGGTGG	29	-1.77143	231.813	67.195
IsiR101162	TTCGGGGAGTTGAAAATAAGCATAGATCCGGAGA	34	-1.7716	224.335	64.997
IsiR84721	TATCGAGTAGACCCTGTCGTTGTGAGAATTCTTA	34	-1.77409	3811.65	1113.74
IsiR52204	CTGGTGGAGGCTCGAAGCGATACTGACGTGCA	32	-1.77564	905.497	263.756
IsiR9665	ACAGAAACTAAAGCAAGTGTTGGATTTAAAGCTGG	35	-1.78291	104.01	29.5156
IsiR46443	CGGTGTGGGCGTTAGAGCATTGAGAGGACCTTTCC	35	-1.78396	186.266	53.3792
IsiR18979	AGGCTGTGGAGAGATGGCTGAGTGGTTGATAGC	33	-1.78568	118.286	33.5975
IsiR106814	TTTTTTTTTATGTTATTTTGTGAAGGAATGAA	32	-1.78711	260.364	74.7309
IsiR25079	ATCTCTGACCGCGTGCCTGTTGAAGAATGAGCC	33	-1.78863	261.724	75.0449
IsiR42450	CGATACTGTAGGGGAGGTCCTGCGGCAAAATAGC	34	-1.78884	114.207	32.3415
IsiR31687	CAAGTGCGGAGAGGATAACTGCTGAAAGCATA	32	-1.79063	444.591	127.796
IsiR81325	TAAGGAAGCTGAAGCGGAAATGCAATTCTCGGGTGA	36	-1.7971	120.325	33.9115
IsiR34830	CATATCCGGTGTGGGCGTTAGAGCATTGAGAGGAC	35	-1.80906	140.039	39.2494
IsiR83621	TAGGCTGAGGAGCAAAAGGAGAAATCCGCCCA	32	-1.80966	203.941	57.4611
IsiR45541	CGGGCCAAGGGACAGTCTCAGGTAGACAGT	30	-1.80994	290.956	82.2668
IsiR26222	ATGATTGGGCGTAAAGCGTCTGTAGGTGGCTT	32	-1.81017	754.581	214.459
IsiR74964	GTATGGATTTCTGGAATTGATGATCGTAGA	30	-1.81066	106.049	29.5156
IsiR60130	GAGGTCCTGCGGCAAAATAGCTCGATGCCAGAAT	34	-1.81662	3818.45	1083.28
IsiR81327	TAAGGAAGCTGAAGCGGAAATGCAATTCTCGGGTGAGG	38	-1.81691	3878.95	1100.24
IsiR89488	TCTCGGAGAAGAAACAATGACGGTATCTGAGGAATA	36	-1.81846	112.167	31.0855
IsiR6661	AAGTGATCTCTGACCGCGTGCCTGTTGAAGAAT	33	-1.82515	574.433	161.394
IsiR32743	CACGGGTCGTCAACTTCTTTTCTCGGAGAAGA	32	-1.82558	106.049	29.2016
IsiR17783	AGGAAAAGCTCGAACGACCTTCAACAAAGGGGTACCT	37	-1.83189	391.566	109.27
IsiR72314	GGTAGTTCGACCGTGGAATTTTTTGGTTTC	30	-1.83386	1569.66	439.593
IsiR104549	TTTAAATAGGTGTCAAGTGGAAGTGCAGTGATGTA	35	-1.83745	104.69	28.5736
IsiR15095	AGAGACGAGGAAGGGCGTAGCAAGCGACGAAATG	34	-1.84353	229.094	63.113
IsiR2662	AACAGCCGACCGCTCTACCACTGAGCTACTGAGGAAC	37	-1.84419	797.409	221.367
IsiR85675	TCAAAAGAGGAAAGGCTTGCGGTGGATACCTAG	33	-1.84428	1038.74	288.562
IsiR58721	GAGAGGATGATCAGCCACACTGGGACTGAGACAC	34	-1.84582	619.98	171.755
IsiR53800	CTTGCGCTGAAGATGAACGGGGCTAAGCGATCTGCC	36	-1.84813	152.956	41.7614
IsiR11475	ACGAGGAAGGGCGTAGCAAGCGACGAAATGCTT	33	-1.85306	282.798	77.5568
IsiR13416	ACTGAGAGACGAAAGCTAGGGGAGCAAATGGGATT	35	-1.85589	106.049	28.5736
IsiR18422	AGGATAACTGCTGAAAGCATATAAGTAGTAAG	32	-1.85596	175.389	47.7273
IsiR94330	TGCTTATGGACCCGAACCTGGGTGATCTATCCA	33	-1.85721	138	37.3654
IsiR12339	ACGGGGCTAAGCGATCTGCCGAAGCTGTGGG	31	-1.85906	444.591	121.83
IsiR93860	TGCGGCAAAATAGCTCGATGCCAGAAT	27	-1.86364	145.478	39.2494
IsiR28417	ATTAGCTAGTTGGTGAGGCAATAGCTTACCAAGG	34	-1.86421	113.527	30.4575
IsiR11289	ACGAAGCGGAAGCGAGAATGTCGGCTTGAGTAA	33	-1.87129	106.049	28.2596
IsiR78732	GTTAGCCGAAAGATGGTTATAGGTTTAAGGAC	32	-1.87145	350.778	95.1406
IsiR82244	TACGAGAGGACCGGGAAGGACGCACCTCTGGTGTA	35	-1.87213	117.606	31.3995
IsiR21385	AGTGGCGAACGGGTGAGTAACGCGTAAGAACCTG	34	-1.87275	114.207	30.4575
IsiR63650	GCATCCTAACGAACGAACGATTTGAAC	27	-1.8729	3520.7	960.512
IsiR16032	AGATGGTTATAGGTTTAAGGACACAAGGTGACCCTG	36	-1.8764	373.892	101.106
IsiR7929	AATGACGGTATCTGAGGAATAAGCATCGGCTA	32	-1.87643	123.724	32.9695
IsiR3268	AACGCGTAAGAACCTGCCCTTGGGAGGGGAACAACA	36	-1.87718	158.394	42.3894
IsiR98166	TGTGGGGTCGCTTCTGCAACTGGATAACTAGCACC	35	-1.87767	105.369	27.9456
IsiR24414	ATCCGGTGTGGGCGTTAGAGCATTGAGAGGACCT	34	-1.87975	271.921	73.1609
IsiR26718	ATGCTTAACACATGCAAGTCGAACGGGAAGTGGTGTTTC	39	-1.88139	169.271	45.2153
IsiR53478	CTTCTTACTTGGTGTAGCTTGTTATATGGGT	31	-1.88562	129.163	34.2255
IsiR92975	TGCAAGCGTTATCCGGAATGATTGGGCGTA	30	-1.88686	106.049	27.9456
IsiR86327	TCAGGATGAACGCTGGCGGCATGCTTAACACATGC	35	-1.89158	324.266	86.6627
IsiR56986	GACAAGGGCTATAGCTCAGTTCGGTAGAGC	30	-1.89199	989.793	265.954
IsiR90787	TGAACGGGGCTAAGCGATCTGCCGAAGCTGTGGG	34	-1.89206	133.241	35.1675
IsiR86971	TCCCAGGAAAAGCTCGAACGACCTTCAACAAAGGGGTA	38	-1.89244	325.626	86.9767
IsiR41620	CGACTCATAGGCAGTGGCTTGGTTAAGGGAAC	32	-1.89351	372.532	99.5365
IsiR26032	ATGAGTTGTGGTTAGGGGTGAAATGCCACTC	31	-1.89443	118.286	31.0855
IsiR29883	ATTTATTTTTCCATCTAGGATTAGAACCGTATA	33	-1.89486	246.768	65.625
IsiR67816	GGAAGGGCGTAGCAAGCGACGAAATGCTTCGGG	33	-1.89697	169.951	44.9013
IsiR106816	TTTTTTTTTATGTTATTTTGTGAAGGAATGAAAA	34	-1.89828	335.143	89.1747
IsiR103622	TTGGTCCTCGAGTGCAAAGGCAGAAGGGAGCT	32	-1.90171	101.291	26.3756
IsiR72318	GGTAGTTCGACCGTGGAATTTTTTGGTTTCGGTA	34	-1.90177	675.044	179.919
IsiR86828	TCCACGGAGGGTGAGTCAGGGCCTAAGATCAGGCC	35	-1.90431	102.65	26.6896
IsiR97459	TGTCACTGCTTATGGACCCGAACCTGGGTGATC	33	-1.90485	524.808	139.414
IsiR53317	CTTCGCAGTGACAACCTTGATCGAATGTGTAGGA	34	-1.907	121.685	31.7135
IsiR96968	TGGTTATAGGTTTAAGGACACAAGGTGACCC	31	-1.907	121.685	31.7135
IsiR94033	TGCTAATACCCCGTAGGCTGAGGAGCAAAAGGAGA	35	-1.90802	166.552	43.6453
IsiR1829	AAATAACAGGGGTCAAGGTCGGCCAGTGAGACGA	34	-1.90873	100.611	26.0616
IsiR3257	AACGCGGACACAGGTGGTGCATGGCTGTCGTCAGCT	36	-1.91033	114.887	29.8296
IsiR73394	GGTTAGCCGAAAGATGGTTATAGGTTTAAGGACA	34	-1.91081	231.813	60.9151
IsiR21747	AGTTACTAATTCATGATCTGGCATGTACAGAA	32	-1.91556	610.463	161.08
IsiR81414	TAAGGTAGCGAAATTCCTTGTCGGGTAAGTT	31	-1.91615	104.69	27.0036
IsiR24360	ATCCGGAATGATTGGGCGTAAAGCGTCTGTAGG	33	-1.92624	140.039	36.1095
IsiR56121	GAAGCTGAAGCGGAAATGCAATTCTCGGGTGAGG	34	-1.92692	1208.69	317.135
IsiR27520	ATGGTTATAGGTTTAAGGACACAAGGTGACC	31	-1.9271	1077.49	282.596
IsiR80020	GTTTCCTCGGGCCAGACGGACATTGGTCCT	30	-1.93312	724.67	189.025
IsiR39215	CCGGTGTGGGCGTTAGAGCATTGAGAGGACCT	32	-1.93318	420.118	109.27
IsiR26479	ATGCCTAAGGCTAGGCTTGCGACTGGAGTGAAGT	34	-1.94008	141.399	36.1095
IsiR37623	CCCGTAGGCTGAGGAGCAAAAGGAGAAATCCGCCCAA	37	-1.94195	726.709	188.397
IsiR59365	GAGCTTGACTGCAAGACTCACCCGTCGAGCAGA	33	-1.94261	100.611	25.4336
IsiR95946	TGGGCTCATGAACGGACACCTTTGGCTAATT	31	-1.94583	179.468	45.8433
IsiR54412	CTTTGAAGGCCGAAGAGGAGAAAGGTTCCATGTGA	35	-1.94637	185.586	47.4133
IsiR22755	ATACCCCGTAGGCTGAGGAGCAAAAGGAGAAATCCGC	37	-1.94843	171.31	43.6453
IsiR7202	AATACCCCGTAGGCTGAGGAGCAAAAGGAGAAATC	35	-1.94915	121.685	30.7715
IsiR2389	AAATTGTTCGGGAGACATGGTCAAAGCCCGGGG	33	-1.95184	431.675	110.84
IsiR76213	GTGACGATACTGTAGGGGAGGTCCTGCGGCAAAAT	35	-1.95849	8643.01	2223.09
IsiR26635	ATGCGTTGAGGCGCAGCAGTTGACTGGACATCTAGGGG	38	-1.95999	106.729	26.6896
IsiR20422	AGTACGAGAGGACCGGGAAGGACGCACCTCTGG	33	-1.96109	198.502	50.2392
IsiR79928	GTTTAGTTGCCACTATGAGTTTGGAACCCTGA	32	-1.96508	1282.79	327.811
IsiR33740	CAGCTGAGGCATCCTAACGAACGAACGATTTGAAC	35	-1.96545	49512.1	12677.2
IsiR80585	TAAACTCTACTGCGGTGACGATACTGTAGGG	31	-1.96704	112.167	27.9456
IsiR99861	TTAGGTCGATTTAGTTCGGGGAAAGGGGAAGGGGAAGA	38	-1.96828	221.616	55.8912
IsiR89577	TCTCTGACCGCGTGCCTGTTGAAGAATGAGCCGGCGAC	38	-1.96907	107.409	26.6896
IsiR84670	TATCCGGTGTGGGCGTTAGAGCATTGAGAGG	31	-1.97015	1078.17	274.432
IsiR51695	CTGGAGTGAAGTCGTAACAAGGTAGCCGTACTG	33	-1.97439	125.084	31.0855
IsiR1445	AAAGGAATTGACGGGGGCCCGCACAAGCGGTGGA	34	-1.975	118.965	29.5156
IsiR62104	GATGGGGGATAAGCTTCATCGTCGAGAGGGAAA	33	-1.97568	112.847	27.9456
IsiR40455	CCTGTTGAAGAATGAGCCGGCGACTCATAGGCA	33	-1.97795	121.685	30.1435
IsiR12338	ACGGGGCTAAGCGATCTGCCGAAGCTGTGG	30	-1.98008	263.084	65.939
IsiR5494	AAGGAAGCTGAAGCGGAAATGCAATTCTCGGGTGAGG	37	-1.98376	3405.81	860.347
IsiR59447	GAGGAAGGGCGTAGCAAGCGACGAAATGCTTCGGG	35	-1.98378	199.182	49.6113
IsiR37622	CCCGTAGGCTGAGGAGCAAAAGGAGAAATCCGCCCA	36	-1.98477	808.285	203.469
IsiR15292	AGAGCGGACGTTCCTTTTAGAAGAGCAGAAT	31	-1.98505	266.483	66.567
IsiR82080	TACCCTATTGGTCAAGGAAGTTTCTCTGATG	31	-1.98726	123.724	30.4575
IsiR75152	GTCAAGTGGAAGTGCAGTGATGTATGCAGCTGAGGC	36	-1.98831	370.493	92.6286
IsiR19534	AGGGGTCAAGGTCGGCCAGTGAGACGATGGGGGA	34	-1.98869	214.818	53.3792
IsiR66320	GCTAATACCCCGTAGGCTGAGGAGCAAAAGGAG	33	-1.99052	271.241	67.509
IsiR24607	ATCGAGTAGACCCTGTCGTTGTGAGAATTCT	31	-1.99385	123.044	30.1435
IsiR30714	CAAAGTCGTAAGACCATGTATGGGGGCTGAC	31	-1.99454	108.089	26.3756
IsiR101990	TTGACGGGGGCCCGCACAAGCGGTGGAGC	29	-1.99496	100.611	24.4916
IsiR44813	CGGCATGCTTAACACATGCAAGTCGAACGGG	31	-1.99734	110.808	27.0036
IsiR40973	CGAAATGCTTCGGGGAGTTGAAAATAAGCATAGATCCGGA	40	-1.99994	409.921	101.734
IsiR70027	GGCGTAACGATCTGGGCACTGTCTCGGAGAGAG	33	-2.00584	180.828	44.2733
IsiR91349	TGACCGCGTGCCTGTTGAAGAATGAGCCGGC	31	-2.01125	365.054	89.8026
IsiR44839	CGGCCAGTGAGACGATGGGGGATAAGCTTCATC	33	-2.01288	203.261	49.6113
IsiR59504	GAGGACCGGGAAGGACGCACCTCTGGTGTACC	32	-2.01313	194.424	47.4133
IsiR41953	CGAGCAGAGACGAAAGTCGGCCTTAGTGATCCG	33	-2.01642	201.222	48.9833
IsiR41211	CGAAGCTGTGGGATGTCAAAATGCATCGGTAGGG	34	-2.01797	184.906	44.9013
IsiR50359	CTCTGGTGGAGGCTCGAAGCGATACTGACGTG	32	-2.0218	459.547	112.41
IsiR94310	TGCTTAACACATGCAAGTCGAACGGGAAGTG	31	-2.02973	144.118	34.5395
IsiR21836	AGTTCGGATTGCAGGCTGCAACTCGCCTGCAT	32	-2.03006	110.808	26.3756
IsiR84157	TAGTGATCCGACGGTGCCGAGTGGAAGGGCCGT	33	-2.03335	233.172	56.2052
IsiR7969	AATGAGAACTTTGAAGGCCGAAGAGGAGAAAG	32	-2.03505	767.497	186.513
IsiR94315	TGCTTAACACATGCAAGTCGAACGGGAAGTGGTGTTTC	38	-2.03743	159.074	37.9934
IsiR52359	CTGTATGACTGAGTAAAGGCGAATCTGAGCC	31	-2.03911	835.478	202.527
IsiR81627	TAATCTTGGTATGGAAGTAATGCACGAACGTA	32	-2.04138	115.566	27.3176
IsiR50670	CTGACCGCGTGCCTGTTGAAGAATGAGCCGGCGA	34	-2.04333	105.369	24.8056
IsiR27285	ATGGGGGATAAGCTTCATCGTCGAGAGGGAAACAGC	36	-2.0442	106.729	25.1196
IsiR17883	AGGAAGCTGAAGCGGAAATGCAATTCTCGGGTGAGG	36	-2.04636	3039.4	735.063
IsiR79092	GTTCGGTCCATATCCGGTGTGGGCGTTAGAGC	32	-2.04682	139.36	32.9695
IsiR77125	GTGGAAGTGCAGTGATGTATGCAGCTGAGGC	31	-2.0517	165.872	39.2494
IsiR34512	CAGTGGGTAGTGAAATAGAACGTGAAACCGTG	32	-2.05269	168.591	39.8774
IsiR97193	TGTACGAGATTAGAATAACTTCAAAATAACTGACA	35	-2.05734	587.35	140.356
IsiR73048	GGTGGGTAGGTAGAGAATACCTAGGGGCGCGAGA	34	-2.0589	101.291	23.5496
IsiR25461	ATGAACGCTGGCGGCATGCTTAACACATGCA	31	-2.07338	303.192	71.2769
IsiR36817	CCATATCCGGTGTGGGCGTTAGAGCATTGAG	31	-2.07755	127.803	29.5156
IsiR31081	CAACTAGCCCCGAAAATGGATGGCGCTGAAG	31	-2.07902	133.241	30.7715
IsiR26934	ATGGAGTAGACCTATAATGGGAAATGAAAGT	31	-2.08024	904.817	213.203
IsiR26716	ATGCTTAACACATGCAAGTCGAACGGGAAGTGGTGTT	37	-2.08396	378.65	88.5467
IsiR63418	GCAGCTGAGGCATCCTAACGAACGAACGATTTGAA	35	-2.08642	481.98	112.724
IsiR56143	GAAGCTGTGGGATGTCAAAATGCATCGGTAGGG	33	-2.09047	116.926	26.6896
IsiR87679	TCGAACGGGAAGTGGTGTTTCCAGTGGCGAA	31	-2.09252	261.724	60.6011
IsiR82582	TACTCCCAGGAAAAGCTCGAACGACCTTCAACAAAGGGGT	40	-2.09354	461.586	107.386
IsiR101608	TTCTTCTTGGCTGCTTGGCCTGTAGTAGGG	30	-2.09532	454.108	105.502
IsiR73947	GTAACTTCGGGAGAAGGGGTGCCCCCTCG	29	-2.10398	177.429	40.5054
IsiR99993	TTAGTTGCCACTATGAGTTTGGAACCCTGAACAGACC	37	-2.10405	178.788	40.8194
IsiR34463	CAGTGGCGAACGGGTGAGTAACGCGTAAGAACCT	34	-2.10719	257.645	59.0311
IsiR91048	TGAAGTCATTACCCTTAACCGTAAGGAGGGGGA	33	-2.1082	141.399	32.0275
IsiR75800	GTCTGTGAAGATGCGGACTACCTGCACCTGGACA	34	-2.10981	835.478	192.793
IsiR25134	ATCTGATTAGAGCGGAAAGGACCCGCGGA	29	-2.11487	199.182	45.2153
IsiR37626	CCCGTAGGCTGAGGAGCAAAAGGAGAAATCCGCCCAAGGA	40	-2.12057	332.424	75.6729
IsiR17135	AGCGGATGAGTTGTGGTTAGGGGTGAAATGCCA	33	-2.12163	148.197	33.2835
IsiR72719	GGTGACGATACTGTAGGGGAGGTCCTGCGGCA	32	-2.1218	541.803	123.714
IsiR104609	TTTAATATCTGATATGTGGGCCATGTGTTCACT	33	-2.12316	122.364	27.3176
IsiR75189	GTCACTGCTTATGGACCCGAACCTGGGTGA	30	-2.12378	323.586	73.4749
IsiR77493	GTGGCTTGGTTAAGGGAACGGAACCCACCGGA	32	-2.12486	384.089	87.2907
IsiR2126	AAATGAGAACTTTGAAGGCCGAAGAGGAGAAAG	33	-2.12487	664.847	151.66
IsiR53909	CTTGGCCTGTAGTAGGGATTTGGTTCACTGCTT	33	-2.13207	227.734	51.1812
IsiR25534	ATGAAGCTTTACTGTTCCCTGGGATTGGCT	30	-2.13334	160.433	35.7955
IsiR28963	ATTCTGGTGTCCTAGGCGTAGAGGAACCACACCAAT	36	-2.13491	148.197	32.9695
IsiR100185	TTATGGACCCGAACCTGGGTGATCTATCCATGA	33	-2.13998	312.029	70.0209
IsiR84835	TATCTGAGGAATAAGCATCGGCTAACTCTGTGCC	34	-2.14857	176.069	38.9354
IsiR105030	TTTCATTCGATTTGTTGTGGATTGGATGATG	31	-2.15248	471.103	105.188
IsiR19771	AGGTCAAGGAAGTTGGTGAACTGATGACAGG	31	-2.15371	102.65	22.2937
IsiR969	AAACTCTGGTGGAGGCTCGAAGCGATACTGACGTGCA	37	-2.15379	178.108	39.2494
IsiR12124	ACGGATCTGTGCTGATTGACATGTTATCAAATCTGACTCC	40	-2.15424	101.291	21.9797
IsiR90908	TGAAGATGAACGGGGCTAAGCGATCTGCCGAAGCT	35	-2.15462	199.182	43.9593
IsiR95058	TGGATAACTAGCACCGAAAACCGTCTTTACATCGGAT	37	-2.159	112.847	24.4916
IsiR91437	TGACGATACTGTAGGGGAGGTCCTGCGGCAAAATA	35	-2.15982	3157.68	705.861
IsiR50314	CTCTGCTGGGCCGACACTGACACTGAGAGACGAAAGC	37	-2.16183	148.197	32.3415
IsiR50711	CTGACGGAGCAATGCCGCGTGGAGGTGGAAGGC	33	-2.16447	100.611	21.6657
IsiR96429	TGGTACGGAGGGACGGAGGAGGCTAGGTTAGCCGA	35	-2.16447	100.611	21.6657
IsiR8875	AATTGTTCGGGAGACATGGTCAAAGCCCGGGG	32	-2.1662	944.926	209.749
IsiR6741	AAGTGGATGCAGTGAAAAAAGAAATTGAATTAGAC	35	-2.16789	150.236	32.6555
IsiR106340	TTTTCTCGGAGAAGAAACAATGACGGTATCTGAGGAATA	39	-2.168	1454.1	322.787
IsiR8061	AATGATTGGGCGTAAAGCGTCTGTAGGTGGCTT	33	-2.17054	1674.35	371.142
IsiR66769	GCTGAAGCGGAAATGCAATTCTCGGGTGAGG	31	-2.1717	2286.86	506.788
IsiR77591	GTGGGCGTTAGAGCATTGAGAGGACCTTTCCCT	33	-2.17577	424.877	93.2566
IsiR25007	ATCTATCCATGACCAGGATGAAGCTTGGATGA	32	-2.17648	178.108	38.6214
IsiR34829	CATATCCGGTGTGGGCGTTAGAGCATTGAGAGGA	34	-2.17817	817.803	179.919
IsiR42585	CGATCTGGGCACTGTCTCGGAGAGAGACT	29	-2.18141	150.236	32.3415
IsiR72415	GGTCAAGGTCGGCCAGTGAGACGATGGGGGATAA	34	-2.18175	134.601	28.8876
IsiR19305	AGGGCGTAGCAAGCGACGAAATGCTTCGGGGAGTTG	36	-2.18217	118.965	25.4336
IsiR87353	TCCGGTGTGGGCGTTAGAGCATTGAGAGGACCTTT	35	-2.19071	343.3	74.4169
IsiR32457	CACCGCGAGGTGTGAAGCGATCTCGTACTAAACGAA	36	-2.19189	286.197	61.8571
IsiR57606	GACGATACTGTAGGGGAGGTCCTGCGGCAAAA	32	-2.19348	4319.47	943.556
IsiR71180	GGGGAAGCTGAAGCGGAAATGCAATTCTCGGGTGAGG	37	-2.1975	291.635	62.7991
IsiR20570	AGTAGTAAGCCCACCCCAAGATGAGTGCTCTCT	33	-2.20511	1070.69	231.415
IsiR34574	CAGTTATCGTGCCTACGGTAAACGCTGGGTAGCC	34	-2.20664	142.759	30.1435
IsiR45768	CGGGGAAGCTGAAGCGGAAATGCAATTCTCGGGTGAGG	38	-2.21184	166.552	35.1675
IsiR53808	CTTGCGGTGGATACCTAGGTACCCAGAGACGAGGA	35	-2.21207	186.946	39.5634
IsiR56406	GAAGTGGTGTTTCCAGTGGCGAACGGGTGAGTAA	34	-2.21341	133.241	27.9456
IsiR70747	GGGATATGGCGAAATCGGTAGACGCTACGGACTT	34	-2.21479	242.69	51.4952
IsiR3737	AACTCTGATTCTGGAATTTTTGCTTTAAAGCGAATTTTT	39	-2.21967	4182.15	897.084
IsiR17106	AGCGGAAGCGAGAATGTCGGCTTGAGTAACGAA	33	-2.22501	119.645	24.8056
IsiR23420	ATATAAGTAGTAAGCCCACCCCAAGATGAGTGCTCTCTC	39	-2.22619	1139.35	242.718
IsiR44357	CGGAGAGAGACTCGGTGAAATAGACATGTCTGTG	34	-2.23057	553.359	117.12
IsiR35216	CATGACCAGGATGAAGCTTGGATGAAACTAAGCAGA	36	-2.23238	285.517	59.9731
IsiR8667	AATTCGAGTTCGAGCCGGTAGATAAACTAGATA	33	-2.23346	154.315	32.0275
IsiR62609	GATTGTCACTGCTTATGGACCCGAACCTGGGTG	33	-2.23351	197.143	41.1334
IsiR38336	CCGAGTAGCATGGGGCACGTGGAATCCCGTGTGAATC	37	-2.23554	126.443	26.0616
IsiR54239	CTTTAAAGAGTGCGTAATAGCTCACTGATCGA	32	-2.23603	142.759	29.5156
IsiR97417	TGTATTTGCTTCTCCTGATGGTTGGTCAAACA	32	-2.23736	182.867	37.9934
IsiR88001	TCGATGTCGGCTCTTCGCCACCTGGAGCTGT	31	-2.24367	277.36	57.7751
IsiR9889	ACAGGGGTCAAGGTCGGCCAGTGAGACGATGGGGGA	36	-2.24774	315.428	65.625
IsiR94329	TGCTTATGGACCCGAACCTGGGTGATCTATCC	32	-2.24972	151.596	31.0855
IsiR96967	TGGTTATAGGTTTAAGGACACAAGGTGACC	30	-2.25371	354.177	73.4749
IsiR11833	ACGCGGACACAGGTGGTGCATGGCTGTCGT	30	-2.25634	101.291	20.4097
IsiR46518	CGGTTGCTAATACCCCGTAGGCTGAGGAGCAAAAGGAG	38	-2.25652	224.335	46.1573
IsiR17643	AGCTGTGGGATGTCAAAATGCATCGGTAGGGG	32	-2.25982	106.049	21.3517
IsiR85891	TCAAGGAAGTTGGTGAACTGATGACAGGGAAGC	33	-2.26206	237.251	48.6693
IsiR46335	CGGTGGAAACTACCAAGCTGGAGTACGGTAGGGG	34	-2.26348	242.01	49.6113
IsiR58988	GAGCAATACAAGCGTTGTGCTGCTAGGCGA	30	-2.26469	157.714	32.0275
IsiR67827	GGAAGGTCAAGGAAGTTGGTGAACTGATGACA	32	-2.26803	430.315	88.5467
IsiR91433	TGACGATACTGTAGGGGAGGTCCTGCGGCAA	31	-2.26981	651.931	134.39
IsiR82577	TACTCCCAGGAAAAGCTCGAACGACCTTCAACAAAGG	37	-2.27434	116.246	23.2356
IsiR9614	ACACTGACACTGAGAGACGAAAGCTAGGGGA	31	-2.27527	399.044	81.6388
IsiR41084	CGAACGGGTGAGTAACGCGTAAGAACCTGCCCTTGGGA	38	-2.27996	2356.88	484.495
IsiR58464	GAGACGAGGAAGGGCGTAGCAAGCGACGAA	30	-2.28099	130.522	26.0616
IsiR103332	TTGGGCAATAATATCTGATCATATACGTATTCCAATA	37	-2.28311	159.754	32.0275
IsiR16027	AGATGGTTATAGGTTTAAGGACACAAGGTGA	31	-2.28664	440.512	89.4887
IsiR94463	TGGAAACGGTTGCTAATACCCCGTAGGCTGAGGA	34	-2.2896	148.197	29.5156
IsiR16031	AGATGGTTATAGGTTTAAGGACACAAGGTGACCCT	35	-2.28969	1330.37	271.292
IsiR17917	AGGAAGGGCGTAGCAAGCGACGAAATGCTTCGG	33	-2.29301	174.709	34.8535
IsiR74152	GTACCCAGAGACGAGGAAGGGCGTAGCAAGCGACGA	36	-2.29582	131.882	26.0616
IsiR96425	TGGTACGGAGGGACGGAGGAGGCTAGGTTAG	31	-2.29816	198.502	39.5634
IsiR78500	GTGTTTAGTTGCCACTATGAGTTTGGAACCCTGAA	35	-2.30514	1388.16	280.084
IsiR32994	CACTGCTTATGGACCCGAACCTGGGTGATCT	31	-2.30535	306.591	61.2291
IsiR85766	TCAAATGAGAACTTTGAAGGCCGAAGAGGAGAAA	34	-2.30892	171.99	33.9115
IsiR83233	TAGCCGAAAGATGGTTATAGGTTTAAGGACACAAGG	36	-2.31225	195.783	38.6214
IsiR61412	GATCTCTGACCGCGTGCCTGTTGAAGAATGAGCC	34	-2.31689	160.433	31.3995
IsiR78629	GTTAAGGGAACGGAACCCACCGGAGCCGTAGC	32	-2.31699	144.798	28.2596
IsiR10176	ACATGTCTGTGAAGATGCGGACTACCTGCACCTGGACA	38	-2.31746	165.192	32.3415
IsiR105103	TTTCCGGTGGAGCGGTGAAATGCATTGAGATCG	33	-2.31761	149.557	29.2016
IsiR81555	TAATACCCCGTAGGCTGAGGAGCAAAAGGAGAAATCC	37	-2.3185	174.709	34.2255
IsiR42701	CGATGGATACTAGGTGCTGTGCGACTCGACC	31	-2.32125	101.291	19.4677
IsiR43707	CGCGTAAGAACCTGCCCTTGGGAGGGGAACAACA	34	-2.32502	189.665	37.0514
IsiR29246	ATTGCGCGATGATTTTATTGAAAAAGATCGTGCTCGCGGT	40	-2.32767	138	26.6896
IsiR31707	CAAGTGGAAGTGCAGTGATGTATGCAGCTGAGG	33	-2.34905	1498.29	293.272
IsiR98154	TGTGGGCGTTAGAGCATTGAGAGGACCTTTCCC	33	-2.34906	162.473	31.0855
IsiR40087	CCTCGTGTTTAGTTGCCACTATGAGTTTGGAACCCTGA	38	-2.35163	156.355	29.8296
IsiR21215	AGTGCCGGAAGGTCAAGGAAGTTGGTGAACTGATGACA	38	-2.35349	453.428	87.9187
IsiR81336	TAAGGACACAAGGTGACCCTGCTTTTTCAGGG	32	-2.35565	123.044	23.2356
IsiR29607	ATTGTCACTGCTTATGGACCCGAACCTGGGTG	32	-2.36708	185.586	35.1675
IsiR57028	GACACAGGTGGGTAGGTAGAGAATACCTAGG	31	-2.37757	162.473	30.4575
IsiR61889	GATGCGGACTACCTGCACCTGGACAGAAAGAC	32	-2.37877	450.029	85.7207
IsiR47244	CGTGCAAAGGTTTCCTCGGGCCAGACGGACA	31	-2.38029	144.798	27.0036
IsiR90055	TCTGTGAAGATGCGGACTACCTGCACCTGGACAG	34	-2.38708	184.906	34.5395
IsiR28276	ATTAATGCGGTACGTGAGCTGGGTTCAGAAC	31	-2.38872	140.719	26.0616
IsiR84377	TATAATGAGATTAATGGGCTGTTACTGAGGTCT	33	-2.39172	193.744	36.1095
IsiR3736	AACTCTGATTCTGGAATTTTTGCTTTAAAGCGAATTTT	38	-2.3947	1369.8	259.674
IsiR57573	GACGAGGAAGGGCGTAGCAAGCGACGAAATGCT	33	-2.39927	325.626	60.9151
IsiR79065	GTTCGGATTGCAGGCTGCAACTCGCCTGCATGAAGC	36	-2.4029	201.901	37.3654
IsiR88984	TCGTGCCGTAAGGTGTTGGGTTAAGTCTCGCAACGAGC	38	-2.40332	160.433	29.5156
IsiR49849	CTCGGAGAGAGACTCGGTGAAATAGACATGTCTGTGAAGA	40	-2.41431	242.01	44.5873
IsiR34725	CATACTCCCAGGAAAAGCTCGAACGACCTTCA	32	-2.41613	143.438	26.0616
IsiR26365	ATGCATCGGTAGGGGAGCGTTCCGCCTTAGAG	32	-2.4193	199.182	36.4235
IsiR2318	AAATTCGAGTTCGAGCCGGTAGATAAACTAGATA	34	-2.42114	127.123	22.9217
IsiR25076	ATCTCTGACCGCGTGCCTGTTGAAGAATGA	30	-2.42132	226.374	41.4474
IsiR17680	AGCTTCATCGTCGAGAGGGAAACAGCCCGGA	31	-2.42513	216.857	39.5634
IsiR97126	TGTAAGGAAGCTGAAGCGGAAATGCAATTCTCGGGTGAGG	40	-2.42636	2456.81	456.235
IsiR88783	TCGGTGCGGGCTGCGCGAGCGGTACCAAATCG	32	-2.4265	1145.47	212.261
IsiR76285	GTGAGAATTCTTAATTCATGAGTTGTAGGGA	31	-2.42684	152.956	27.6316
IsiR69311	GGCATCCTAACGAACGAACGATTTGAA	27	-2.42794	173.35	31.3995
IsiR72090	GGTAAGACAGAGGATGCAAGCGTTATCCGGAATGA	35	-2.43635	169.271	30.4575
IsiR80847	TAACAGGGGTCAAGGTCGGCCAGTGAGACGA	31	-2.43636	165.872	29.8296
IsiR46732	CGTAGGCTGAGGAGCAAAAGGAGAAATCCGC	31	-2.43745	433.034	79.1268
IsiR85673	TCAAAAGAGGAAAGGCTTGCGGTGGATACCT	31	-2.43972	10184.8	1876.44
IsiR93177	TGCAGCTGAGGCATCCTAACGAACGAACGATTTGA	35	-2.44487	1606.37	294.214
IsiR36546	CCAGACGGACATTGGTCCTCGAGTGCAAAGGCAGA	35	-2.44696	369.133	66.881
IsiR53073	CTTATGGACCCGAACCTGGGTGATCTATCCATGA	34	-2.4528	597.547	108.328
IsiR90030	TCTGTATGATTGATCAAAGGCAAATCTGAGCCCA	34	-2.45615	621.34	112.41
IsiR70525	GGGACGGAGGAGGCTAGGTTAGCCGAAAGA	30	-2.46118	158.394	27.9456
IsiR71972	GGGTTGCTAACTCAATGGTAGAGTACTCGG	30	-2.46343	473.823	85.0927
IsiR15043	AGAGACAACCTGGCGAACTGAAACATCTTAGTA	33	-2.46396	267.842	47.7273
IsiR7514	AATCAACTAGCCCCGAAAATGGATGGCGCTGA	32	-2.47051	216.857	38.3074
IsiR84723	TATCGAGTAGACCCTGTCGTTGTGAGAATTCTTAAT	36	-2.47322	3268.49	587.799
IsiR7694	AATCGCTAGTAATCGCCGGTCAGCCATACGG	31	-2.48022	169.271	29.5156
IsiR33739	CAGCTGAGGCATCCTAACGAACGAACGATTTGAA	34	-2.48859	5842.9	1040.27
IsiR26388	ATGCATTGAGATCGGAAAGAACACCAACGGC	31	-2.48937	168.591	29.2016
IsiR3185	AACGATCTGGGCACTGTCTCGGAGAGAGACT	31	-2.50007	518.01	90.7446
IsiR48425	CTACGGCGCTGAAGTATGTAACCCATGCCATACTC	35	-2.5033	111.488	18.8397
IsiR55347	GAAATTGTTCGGGAGACATGGTCAAAGCCCGGGG	34	-2.50592	496.936	86.6627
IsiR40664	CCTTGGTATCGTGTTCATACTGTCGTATTGAATG	34	-2.50662	199.182	34.2255
IsiR80824	TAACACATGCAAGTCGAACGGGAAGTGGTGTTTC	34	-2.51435	237.931	40.8194
IsiR12854	ACTACCCCTTGTTGGTACGGAGGGACGGAG	30	-2.5144	108.768	18.2117
IsiR13162	ACTCCCAGGAAAAGCTCGAACGACCTTCAACAAAGGGGT	39	-2.51808	1208.01	210.063
IsiR12855	ACTACCCCTTGTTGGTACGGAGGGACGGAGG	31	-2.52071	375.931	64.683
IsiR46623	CGTAAGAACCTGCCCTTGGGAGGGGAACAACA	32	-2.52571	1152.95	199.387
IsiR104016	TTGTCACTGCTTATGGACCCGAACCTGGGTGATC	34	-2.52757	365.054	62.4851
IsiR53510	CTTCTTGGCTGCTTGGCCTGTAGTAGGGA	29	-2.5277	392.246	67.195
IsiR12141	ACGGATTTCTCTCTAAAGGCGAAGACTCAGAAGTGGGC	38	-2.53286	182.867	30.7715
IsiR95835	TGGGCCGACACTGACACTGAGAGACGAAAGC	31	-2.53586	554.719	94.8266
IsiR65590	GCGGCATGCTTAACACATGCAAGTCGAACGGGAA	34	-2.53802	148.877	24.8056
IsiR12035	ACGGAGGAGGCTAGGTTAGCCGAAAGATGGTT	32	-2.543	118.286	19.4677
IsiR33525	CAGCCACACTGGGACTGAGACACGGCCCAGA	31	-2.54306	165.872	27.6316
IsiR49579	CTCCGGGAAAGTATGTTGGTCTTGCAGA	28	-2.54317	617.941	105.188
IsiR8970	AATTTGGTGGTTAAACTCTACTGCGGTGACGATAC	35	-2.54402	154.995	25.7476
IsiR75191	GTCACTGCTTATGGACCCGAACCTGGGTGATC	32	-2.54442	479.261	81.3248
IsiR21481	AGTGGGTAGTGAAATAGAACGTGAAACCGT	30	-2.55083	244.049	40.8194
IsiR68895	GGATGAACGCTGGCGGCATGCTTAACACATGCA	33	-2.55105	150.236	24.8056
IsiR22749	ATACCCCGTAGGCTGAGGAGCAAAAGGAGAA	31	-2.55857	145.478	23.8636
IsiR8062	AATGATTGGGCGTAAAGCGTCTGTAGGTGGCTTT	34	-2.56095	1653.96	279.456
IsiR100621	TTCATGGACGTTGATAAGATCCTTCCATTTAGTAG	35	-2.56313	3480.59	588.113
IsiR46571	CGTAAAGCGTCTGTAGGTGGCTTTTCAAGTCCGCCGT	37	-2.56519	201.901	33.2835
IsiR44503	CGGAGGGACGGAGGAGGCTAGGTTAGCCGA	30	-2.56578	216.857	35.7955
IsiR20084	AGGTGTCAAGTGGAAGTGCAGTGATGTATGCA	32	-2.56895	157.714	25.7476
IsiR58709	GAGAGGATAACTGCTGAAAGCATATAAGTAGTAAGC	36	-2.56987	195.103	32.0275
IsiR37861	CCCTGTCGTTGTGAGAATTCTTAATTCATGAG	32	-2.57726	130.522	21.0377
IsiR726	AAACCAAGATCTTACCATGACTGCAATTTTAGAG	34	-2.57783	355.537	58.7171
IsiR6226	AAGGTCGGCCAGTGAGACGATGGGGGATAAGCT	33	-2.59045	233.852	37.9934
IsiR46519	CGGTTGCTAATACCCCGTAGGCTGAGGAGCAAAAGGAGA	39	-2.59549	236.571	38.3074
IsiR62610	GATTGTCACTGCTTATGGACCCGAACCTGGGTGA	34	-2.60089	317.468	51.4952
IsiR79333	GTTGAGGCGCAGCAGTTGACTGGACATCTAGG	32	-2.60433	379.33	61.5431
IsiR92919	TGCAAAGGCAGAAGGGAGCTTGACTGCAAGA	31	-2.60441	159.754	25.4336
IsiR2798	AACCAAGATCTTACCATGACTGCAATTTTAGAGAGA	36	-2.60539	201.901	32.3415
IsiR55205	GAAAGTGGCTAATTTTGGAATTGAATAAGAA	31	-2.60686	215.497	34.5395
IsiR102184	TTGAGGCGCAGCAGTTGACTGGACATCTAGGG	32	-2.60851	219.576	35.1675
IsiR88452	TCGGCTCTTCGCCACCTGGAGCTGTAGGTGGTT	33	-2.61219	392.926	63.427
IsiR106335	TTTTCTCGGAGAAGAAACAATGACGGTATCTGAG	34	-2.6164	447.99	72.2189
IsiR51421	CTGCTGGGCCGACACTGACACTGAGAGA	28	-2.61643	114.887	17.8977
IsiR20329	AGTAAGCCCACCCCAAGATGAGTGCTCTCTC	31	-2.62267	921.813	148.834
IsiR58196	GACTTTGAAATGATGTGAGCATTCCTTGAGCTGG	34	-2.62869	216.857	34.2255
IsiR72151	GGTACCCAGAGACGAGGAAGGGCGTAGCAAG	31	-2.63382	102.65	15.6998
IsiR15139	AGAGAGACTCGGTGAAATAGACATGTCTGTGA	32	-2.6356	391.566	62.1711
IsiR84366	TATAAGTAGTAAGCCCACCCCAAGATGAGTGCTCTCTC	38	-2.6357	2382.03	382.446
IsiR94684	TGGACAGGCGGTGGAAACTACCAAGCTGGA	30	-2.63816	282.798	44.5873
IsiR30777	CAAATCGAGGCAAACTCTGAATACTAGATATGA	33	-2.63959	482.66	76.6148
IsiR27123	ATGGCGTGAGGCTGGTTTCACAGAGCAGCGA	31	-2.64509	231.133	36.1095
IsiR10287	ACCAAGATCTTACCATGACTGCAATTTTAGA	31	-2.64649	164.512	25.4336
IsiR23550	ATATCGAGTAGACCCTGTCGTTGTGAGAATTC	32	-2.65531	307.951	48.0413
IsiR41956	CGAGCAGAGACGAAAGTCGGCCTTAGTGATCCGACGGTG	39	-2.65926	169.951	26.0616
IsiR86095	TCACTAGCTTACGCTCTGACCCGAGTAGCATG	32	-2.66348	190.345	29.2016
IsiR33329	CAGAGGATGCAAGCGTTATCCGGAATGATTGGGC	34	-2.66493	198.502	30.4575
IsiR37354	CCCCGTAGGCTGAGGAGCAAAAGGAGAAATCCGCCCAA	38	-2.66675	418.079	64.997
IsiR45316	CGGCTTGAGTAACGAAAACATTGGTGAGAATCCAATGC	38	-2.66912	322.906	49.9252
IsiR17272	AGCGGTTTCATTCGATTTGTTGTGGATTGGA	31	-2.66919	227.054	34.8535
IsiR5074	AAGCGATCTGCCGAAGCTGTGGGATGTCAAAAT	33	-2.67029	269.202	41.4474
IsiR19500	AGGGGGATGCCTAAGGCTAGGCTTGCGACTGGAGTGA	37	-2.67342	189.665	28.8876
IsiR56990	GACAAGGGCTATAGCTCAGTTCGGTAGAGCAACTCGT	37	-2.68001	104.01	15.3858
IsiR74358	GTAGATATTGATGGTATTCGTGAGCCTGTTTC	32	-2.68709	165.192	24.8056
IsiR71337	GGGGATATGGCGAAATCGGTAGACGCTACGGACTT	35	-2.68973	280416	43461.7
IsiR27785	ATGTCTGTGAAGATGCGGACTACCTGCACCTGGACA	36	-2.69302	787.212	120.888
IsiR27273	ATGGGGCACGTGGAATCCCGTGTGAATCAGCAAGGA	36	-2.69901	250.167	37.6794
IsiR59758	GAGGATGATCAGCCACACTGGGACTGAGACACGGC	35	-2.70411	187.626	27.9456
IsiR59773	GAGGATGCAAGCGTTATCCGGAATGATTGGGCGTAAA	37	-2.70871	305.231	45.8433
IsiR43887	CGCTGAAGATGAACGGGGCTAAGCGATCTGCCGAA	35	-2.71432	125.084	18.2117
IsiR88254	TCGGAGAGAGACTCGGTGAAATAGACATGTCT	32	-2.7222	341.261	50.8672
IsiR85935	TCAAGTGGAAGTGCAGTGATGTATGCAGCTGA	32	-2.72974	2278.02	342.569
IsiR37621	CCCGTAGGCTGAGGAGCAAAAGGAGAAATCCGCCC	35	-2.73147	860.63	128.738
IsiR29739	ATTGTTCGGGAGACATGGTCAAAGCCCGGGG	31	-2.73399	855.872	127.796
IsiR42957	CGCAGCAGTTGACTGGACATCTAGGGGTAAAGC	33	-2.73475	220.936	32.3415
IsiR26221	ATGATTGGGCGTAAAGCGTCTGTAGGTGGCT	31	-2.73677	474.502	70.3349
IsiR44655	CGGATGAGTTGTGGTTAGGGGTGAAATGCCACTC	34	-2.73699	181.507	26.3756
IsiR101740	TTGAAAGAGAGGGGTGCCCTCGGGAACGCGGA	32	-2.73941	269.882	39.5634
IsiR97672	TGTCTGTGAAGATGCGGACTACCTGCACCTGGACA	35	-2.73983	1421.47	211.947
IsiR100652	TTCATTCGATTTGTTGTGGATTGGATGATG	30	-2.74112	282.798	41.4474
IsiR36767	CCAGTGGGTAGTGAAATAGAACGTGAAACCGT	32	-2.74555	450.029	66.253
IsiR49891	CTCGGCTGTGACCCCATAGATAAAAATGCAA	31	-2.7457	104.69	14.7578
IsiR21665	AGTGTTTTATTCCAAGATTAAGTTATTGCTGAACA	35	-2.74723	496.936	73.1609
IsiR93267	TGCATCTTTGGGACAATCTATATTTTCGCG	30	-2.74789	469.744	69.079
IsiR34407	CAGTGCCGGAAGGTCAAGGAAGTTGGTGAACTGATGACA	39	-2.75679	241.33	34.8535
IsiR83925	TAGTAAGCCCACCCCAAGATGAGTGCTCTCTC	32	-2.75792	1944.92	286.678
IsiR9615	ACACTGACACTGAGAGACGAAAGCTAGGGGAG	32	-2.76054	324.946	47.0993
IsiR98608	TGTTGAAGAATGAGCCGGCGACTCATAGGCA	31	-2.76141	159.074	22.6077
IsiR106819	TTTTTTTTTATGTTATTTTGTGAAGGAATGAAAAGAA	37	-2.7621	796.049	116.492
IsiR88489	TCGGCTTGAGTAACGAAAACATTGGTGAGAATCCAATG	38	-2.76438	321.547	46.4713
IsiR98861	TGTTTAGTTGCCACTATGAGTTTGGAACCCTGAACAGA	38	-2.76497	7930.58	1165.86
IsiR58037	GACTCGGTGAAATAGACATGTCTGTGAAGATGCGGAC	37	-2.76723	219.576	31.3995
IsiR87971	TCGATGGACAACAGGTCAATATTCCTGTACTACCC	35	-2.77502	117.606	16.3278
IsiR44140	CGGAAGGTCAAGGAAGTTGGTGAACTGATGACA	33	-2.77709	451.389	64.997
IsiR90054	TCTGTGAAGATGCGGACTACCTGCACCTGGACA	33	-2.77814	1084.97	157.312
IsiR17243	AGCGGTACCAAATCGAGGCAAACTCTGAATACTAGATAT	39	-2.77968	161.113	22.6077
IsiR76784	GTGCCGGAAGGTCAAGGAAGTTGGTGAACTGA	32	-2.78348	513.931	73.7889
IsiR13387	ACTGACACTGAGAGACGAAAGCTAGGGGAGCAAA	34	-2.78445	282.798	40.1914
IsiR75485	GTCCTGCGGCAAAATAGCTCGATGCCAGAATGA	33	-2.78587	254.926	36.1095
IsiR82051	TACCCCTTGTTGGTACGGAGGGACGGAGGAGGC	33	-2.7874	216.177	30.4575
IsiR17613	AGCTGGTCCGAGAGGATGATCAGCCACACTGGGACTGAGA	40	-2.78854	179.468	25.1196
IsiR86687	TCATGTGTGGAAAACTTTGGCCTAGACTGAGAGC	34	-2.79351	256.286	36.1095
IsiR54747	GAAAAGCTCGAACGACCTTCAACAAAGGGG	30	-2.79461	125.764	17.2697
IsiR88241	TCGGAGAAGAAACAATGACGGTATCTGAGG	30	-2.79841	6235.83	895.514
IsiR46056	CGGTAAACGCTGGGTAGCCAAGTGCGGAGAGGA	33	-2.80121	367.093	51.8092
IsiR70746	GGGATATGGCGAAATCGGTAGACGCTACGGACT	33	-2.80563	199.182	27.6316
IsiR92112	TGAGGCGCAGCAGTTGACTGGACATCTAGGGGTA	34	-2.80987	173.35	23.8636
IsiR89832	TCTGCTGGGCCGACACTGACACTGAGAGAC	30	-2.81239	557.438	78.4988
IsiR52482	CTGTGAAGATGCGGACTACCTGCACCTGGAC	31	-2.82457	439.832	61.2291
IsiR73674	GGTTTCATTCGATTTGTTGTGGATTGGATGATG	33	-2.82768	1156.34	162.022
IsiR77124	GTGGAAGTGCAGTGATGTATGCAGCTGAGG	30	-2.83247	299.113	41.1334
IsiR55201	GAAAGTGATCTCTGACCGCGTGCCTGTTGAAGAATGAGC	39	-2.83309	113.527	15.0718
IsiR46643	CGTAAGGTGTTGGGTTAAGTCTCGCAACGA	30	-2.83473	203.261	27.6316
IsiR50477	CTGAAATTGTTCGGGAGACATGGTCAAAGCCCGGGG	36	-2.84307	923.172	127.796
IsiR11420	ACGAGAGGACCGGGAAGGACGCACCTCTGGTG	32	-2.84361	312.709	42.7034
IsiR81468	TAAGTAGTAAGCCCACCCCAAGATGAGTGCTCTCTC	36	-2.84601	3085.62	428.29
IsiR67017	GCTGGGCCGACACTGACACTGAGAGACG	28	-2.85296	112.847	14.7578
IsiR64129	GCCCGTGAACTTAGCGGATACTATGATAGCACCGA	35	-2.8539	326.305	44.2733
IsiR86689	TCATGTGTGGAAAACTTTGGCCTAGACTGAGAGCCA	36	-2.85769	286.197	38.6214
IsiR9116	ACAAATGTGGCTGTAGTTTAGTGGTGAGAATTCTA	35	-2.86157	177.429	23.5496
IsiR22555	ATAAGTAGTAAGCCCACCCCAAGATGAGTGCTCTCTC	37	-2.86607	1885.77	257.79
IsiR10174	ACATGTCTGTGAAGATGCGGACTACCTGCACCTGGA	36	-2.8678	1108.76	151.032
IsiR69320	GGCATGCTTAACACATGCAAGTCGAACGGGA	31	-2.86958	676.404	91.6866
IsiR85545	TATTGTGGCCGCTCATGGTTATTTTGGCCGAT	32	-2.86977	187.626	24.8056
IsiR15114	AGAGACTCGGTGAAATAGACATGTCTGTGAAGATG	35	-2.87521	407.202	54.6352
IsiR52486	CTGTGAAGATGCGGACTACCTGCACCTGGACAGAA	35	-2.87722	1293.66	175.209
IsiR39903	CCTCAGTTCGGATTGCAGGCTGCAACTCGC	30	-2.88016	165.872	21.6657
IsiR4823	AAGCACTCTGCTGGGCCGACACTGACACTGAGA	33	-2.88283	214.818	28.2596
IsiR38728	CCGGAATGATTGGGCGTAAAGCGTCTGTAGG	31	-2.8858	906.857	121.83
IsiR36244	CCAAGTGCGGAGAGGATAACTGCTGAAAGCATA	33	-2.88649	333.783	44.2733
IsiR44660	CGGATGAGTTGTGGTTAGGGGTGAAATGCCACTCGAACC	39	-2.89279	323.586	42.7034
IsiR14975	AGACTCGGTGAAATAGACATGTCTGTGAAGATGCGGA	37	-2.90176	227.054	29.5156
IsiR28814	ATTCGAGTTCGAGCCGGTAGATAAACTAGATAGCTA	36	-2.90636	105.369	13.1878
IsiR23534	ATATCCGGTGTGGGCGTTAGAGCATTGAGAGG	32	-2.91035	1387.48	183.687
IsiR83670	TAGGGCGATTGTCACTGCTTATGGACCCGA	30	-2.91042	273.281	35.4815
IsiR56988	GACAAGGGCTATAGCTCAGTTCGGTAGAGCAAC	33	-2.91275	235.892	30.4575
IsiR98885	TGTTTCCAGTGGCGAACGGGTGAGTAACGCGTAAGA	36	-2.91555	106.049	13.1878
IsiR97442	TGTCAAGTGGAAGTGCAGTGATGTATGCAGCTGAGG	36	-2.91662	2142.74	282.91
IsiR82022	TACCCAGAGACGAGGAAGGGCGTAGCAAGCGACGA	35	-2.91717	144.118	18.2117
IsiR92979	TGCAAGCGTTATCCGGAATGATTGGGCGTAAAGC	34	-2.91745	153.635	19.4677
IsiR90057	TCTGTGAAGATGCGGACTACCTGCACCTGGACAGAA	36	-2.91878	721.271	94.5126
IsiR49520	CTCCCAGGAAAAGCTCGAACGACCTTCAACAAAGGGGTA	39	-2.92434	121.005	15.0718
IsiR65431	GCGGACACAGGTGGTGCATGGCTGTCGTCAGC	32	-2.9347	251.527	32.0275
IsiR17100	AGCGGAACGATAGAGACTCTATTTCACTTAGGT	33	-2.93734	177.429	22.2937
IsiR47327	CGTGCCGTAAGGTGTTGGGTTAAGTCTCGCAACGA	35	-2.93968	539.084	69.393
IsiR18535	AGGATGATCAGCCACACTGGGACTGAGACACGG	33	-2.94158	214.138	27.0036
IsiR11038	ACCTATAATCTATTTTATTATGATCCATTTCGCGA	35	-2.9465	3146.13	407.252
IsiR35585	CATGTCTGTGAAGATGCGGACTACCTGCACCTGGACA	37	-2.94726	321.547	40.8194
IsiR98855	TGTTTAGTTGCCACTATGAGTTTGGAACCCTGA	33	-2.94996	2044.85	263.756
IsiR3993	AAGAAACAATGACGGTATCTGAGGAATAAGCA	32	-2.95121	278.719	35.1675
IsiR78730	GTTAGCCGAAAGATGGTTATAGGTTTAAGG	30	-2.95129	227.734	28.5736
IsiR91298	TGACCAGGATGAAGCTTGGATGAAACTAAGCAGA	34	-2.95482	698.157	89.1747
IsiR7197	AATACCCCGTAGGCTGAGGAGCAAAAGGAG	30	-2.95511	186.946	23.2356
IsiR23133	ATAGCTCGATGCCAGAAT	18	-2.96283	442.552	55.8912
IsiR65894	GCGGTACCAAATCGAGGCAAACTCTGAATACTAGATAT	38	-2.96804	242.69	30.1435
IsiR71973	GGGTTGCTAACTCAATGGTAGAGTACTCGGC	31	-2.96811	102.65	12.2458
IsiR103872	TTGGTTGGGGGTGTGTGGGTGGTGGTGCGCGGCA	34	-2.9687	186.266	22.9217
IsiR88485	TCGGCTTGAGTAACGAAAACATTGGTGAGAATC	33	-2.97117	267.842	33.2835
IsiR19138	AGGGACGGAGGAGGCTAGGTTAGCCGAAAGA	31	-2.9717	295.034	36.7374
IsiR5404	AAGCTGTGGGATGTCAAAATGCATCGGTAGGGG	33	-2.97262	191.704	23.5496
IsiR84463	TATAGGTTTAAGGACACAAGGTGACCCTGCTTTTTCAG	38	-2.97595	115.566	13.8158
IsiR81721	TAATTCATGATCTGGCAT	18	-2.98087	106.049	12.5598
IsiR17105	AGCGGAAGCGAGAATGTCGGCTTGAGTAACGA	32	-2.98259	605.024	75.6729
IsiR94347	TGCTTCGGGGAGTTGAAAATAAGCATAGATCCGGA	35	-2.98467	2002.7	252.138
IsiR2212	AAATGCTTCGGGGAGTTGAAAATAAGCATAGATCCGGA	38	-2.98842	1260.35	157.94
IsiR90788	TGAACGGGGCTAAGCGATCTGCCGAAGCTGTGGGA	35	-2.98894	1340.57	167.987
IsiR68250	GGAGAGAGACTCGGTGAAATAGACATGTCTGTGAAGA	37	-2.99313	256.965	31.3995
IsiR70024	GGCGTAACGATCTGGGCACTGTCTCGGAGA	30	-2.99892	727.389	90.1166
IsiR8966	AATTTGGTGGTTAAACTCTACTGCGGTGACG	31	-3.00171	595.507	73.4749
IsiR24948	ATCTAAACGGATTCAATTTCAACCAATCTGTAGTT	35	-3.00976	272.601	32.9695
IsiR5041	AAGCGAGAATGTCGGCTTGAGTAACGAAAACATTGG	36	-3.01192	989.793	121.83
IsiR104844	TTTAGTTGCCACTATGAGTTTGGAACCCTGA	31	-3.01466	1920.44	236.752
IsiR8060	AATGATTGGGCGTAAAGCGTCTGTAGGTGGCT	32	-3.01504	1212.77	149.148
IsiR63961	GCCATCAGTGAGATACCACTCTGGAAGAGCTCGGA	35	-3.01616	281.438	33.9115
IsiR91704	TGAGAACTTTGAAGGCCGAAGAGGAGAAAGG	31	-3.01865	269.202	32.3415
IsiR79931	GTTTAGTTGCCACTATGAGTTTGGAACCCTGAACA	35	-3.03096	20115.4	2460.15
IsiR24802	ATCGGGGAAGGTTTTTGGTGACAAGACCTGGAGA	34	-3.0357	256.965	30.4575
IsiR15758	AGATACCTATAATCTATTTTATTATGATCCATTTCGCGA	39	-3.04589	1666.88	200.957
IsiR6454	AAGTAGTAAGCCCACCCCAAGATGAGTGCTCTCTC	35	-3.04928	2580.53	310.855
IsiR72488	GGTCCGAGAGGATGATCAGCCACACTGGGACTGAGA	36	-3.05002	464.985	55.2632
IsiR10829	ACCGCGTGCCTGTTGAAGAATGAGCCGGCGA	31	-3.05147	262.404	30.7715
IsiR18885	AGGCGTAACGATCTGGGCACTGTCTCGGAGA	31	-3.05625	1425.55	170.499
IsiR66515	GCTCAGGATGAACGCTGGCGGCATGCTTAACACATG	36	-3.05699	104.01	11.6178
IsiR10592	ACCCGCACGAAAGGCGTAACGATCTGGGCACTGTCT	36	-3.05775	224.335	26.0616
IsiR8058	AATGATTGGGCGTAAAGCGTCTGTAGGTGG	30	-3.05791	548.601	64.997
IsiR97124	TGTAAGGAAGCTGAAGCGGAAATGCAATTCTCGGGTGA	38	-3.06578	480.621	56.5191
IsiR39301	CCGTAGGCTGAGGAGCAAAAGGAGAAATCCGCCCAAGGAG	40	-3.06802	212.778	24.4916
IsiR98153	TGTGGGCGTTAGAGCATTGAGAGGACCTTTCC	32	-3.06915	218.217	25.1196
IsiR29591	ATTGTATCCTTAACCATTTCTTTTTTTTGACACGAGGA	38	-3.07953	145.478	16.3278
IsiR90192	TCTTCATAGGGCGATTGTCACTGCTTATGGA	31	-3.08654	287.557	32.9695
IsiR78798	GTTATAGGTTTAAGGACACAAGGTGACCCTGCTTTTTC	38	-3.08971	285.517	32.6555
IsiR11593	ACGATACTGTAGGGGAGGTCCTGCGGCAAAA	31	-3.09265	1041.46	121.202
IsiR91702	TGAGAACTTTGAAGGCCGAAGAGGAGAAA	29	-3.095	364.374	41.7614
IsiR13310	ACTCTGCTGGGCCGACACTGACACTGAGAGACGAAA	36	-3.09584	276	31.3995
IsiR29942	ATTTCCGGTGGAGCGGTGAAATGCATTGAGATCGGA	36	-3.10521	1842.27	213.203
IsiR97676	TGTCTGTGAAGATGCGGACTACCTGCACCTGGACAGAAA	39	-3.10558	140.039	15.3858
IsiR97457	TGTCACTGCTTATGGACCCGAACCTGGGTGA	31	-3.11618	938.808	107.386
IsiR87339	TCCGGTGGAGCGGTGAAATGCATTGAGATCGGA	33	-3.11623	386.128	43.6453
IsiR58579	GAGAGACTCGGTGAAATAGACATGTCTGTGAAGAT	35	-3.12127	103.33	10.9898
IsiR88633	TCGGGGAGTTGAAAATAAGCATAGATCCGGA	31	-3.12685	372.532	41.7614
IsiR18494	AGGATGAACGCTGGCGGCATGCTTAACACATGCA	34	-3.13166	896.66	101.42
IsiR4367	AAGAGACAACCTGGCGAACTGAAACATCTTAGTA	34	-3.1381	112.847	11.9318
IsiR57520	GACGAAGCGGAAGCGAGAATGTCGGCTTGAGTAACGA	37	-3.14323	127.123	13.5018
IsiR94188	TGCTGCATGGCTGTCGTCAGCTCGTGTCGTGAGA	34	-3.14575	180.148	19.4677
IsiR22902	ATACTCCTGGGTGACCGATAGCGAAGTAGTA	31	-3.14593	116.246	12.2458
IsiR84671	TATCCGGTGTGGGCGTTAGAGCATTGAGAGGA	32	-3.15488	1711.06	191.223
IsiR92109	TGAGGCGCAGCAGTTGACTGGACATCTAGG	30	-3.15718	178.788	19.1537
IsiR72316	GGTAGTTCGACCGTGGAATTTTTTGGTTTCGG	32	-3.16005	2545.18	283.852
IsiR2122	AAATGAGAACTTTGAAGGCCGAAGAGGAG	29	-3.16077	530.246	58.4031
IsiR58578	GAGAGACTCGGTGAAATAGACATGTCTGTGAAGA	34	-3.16106	356.217	38.9354
IsiR89485	TCTCGGAGAAGAAACAATGACGGTATCTGAGGA	33	-3.16768	6215.44	690.79
IsiR88904	TCGTCGAGTGCGCGATCATGACAGGACTCGAGG	33	-3.16804	273.281	29.5156
IsiR72727	GGTGACGATACTGTAGGGGAGGTCCTGCGGCAAAATAGCT	40	-3.16939	284.837	30.7715
IsiR42958	CGCAGCAGTTGACTGGACATCTAGGGGTAAAGCA	34	-3.17745	280.759	30.1435
IsiR43783	CGCGTGGAGGTGGAAGGCCCACGGGTCGTCAACTTCTT	38	-3.1791	397.685	43.0174
IsiR46320	CGGTGCGGGCTGCGCGAGCGGTACCAAATCGAG	33	-3.18033	375.251	40.5054
IsiR22518	ATAAGGAAGCTATAAGTAATGCAACTATGAA	31	-3.18094	3718.52	409.136
IsiR29589	ATTGTATCCTTAACCATTTCTTTTTTTTGACACG	34	-3.18216	1091.08	119.318
IsiR72723	GGTGACGATACTGTAGGGGAGGTCCTGCGGCAAAAT	36	-3.19008	2641.71	288.562
IsiR36120	CCAAGATCTTACCATGACTGCAATTTTAGAGA	32	-3.1912	441.192	47.4133
IsiR31709	CAAGTGGAAGTGCAGTGATGTATGCAGCTGAGGCA	35	-3.19819	754.581	81.3248
IsiR44175	CGGAATGATTGGGCGTAAAGCGTCTGTAGG	30	-3.1983	224.335	23.5496
IsiR75149	GTCAAGTGGAAGTGCAGTGATGTATGCAGCTGA	33	-3.19847	235.892	24.8056
IsiR5249	AAGCGTTATCCGGAATGATTGGGCGTAAAGCGTC	34	-3.20006	172.67	17.8977
IsiR43102	CGCCATATGTACTGAAATTGTTCGGGAGACATG	33	-3.20153	204.621	21.3517
IsiR50086	CTCGTGTTTAGTTGCCACTATGAGTTTGGAACCCTGAAC	39	-3.20329	462.266	49.2973
IsiR52815	CTGTTTTGTGACGGCCTCGAACAAGCTGCTACATCC	36	-3.20803	504.414	53.6932
IsiR37414	CCCGAAATGCGTTGAGGCGCAGCAGTTGACTGGA	34	-3.21149	706.315	75.3589
IsiR11612	ACGATCTGGGCACTGTCTCGGAGAGAGACTC	31	-3.21162	319.507	33.5975
IsiR52314	CTGTACTACCCCTTGTTGGTACGGAGGGACGGAGGA	36	-3.21485	410.601	43.3313
IsiR87739	TCGACCCGTGCAGTGCTGTAGCTAACGCGTT	31	-3.21488	107.409	10.6758
[truncated: 9,928 more rows]

## Sheet: Table S2
Supplemental Table S2. Primer and Probe information
Primer name	Sequence (from 5' to 3')	Purpose
osa-lsiR76113-probe	AAAATGCAAGACGATCATCACAAATTCAC	Northern blot
osa-lsiR67823-probe	ATCAGTTCACCAACTTCCTTGACCTTCC	Northern blot
osa-lsiR72573-probe	ATTTTTTTGTATTTCCTTAGACTTAGACC	Northern blot
osa-lsiR52358-probe	GCTCAGATTCGCCTTTACTCAGTCATACAG	Northern blot
U6 probe	AGGGGCCATGCTAATCTTCTC	Northern blot
MoPot2-QF	ACGACCCGTCTTTACTTATTTGG	qPCR for M. oryzae biomass test
MoPot2-QR	AAGTAGCGTTGGTTTTGTTGGAT	qPCR for M. oryzae biomass test
XOO114F	GATCCGCTCGGTCGCAATGTG	qPCR for Xoo. biomass test
XOO114R	GGCTCGCCCCAGTCCGTCGTA	qPCR for Xoo. biomass test
R. solani Actin-F	CCAACCGAGAAAAGATGACGC	qPCR for R. solani biomass test
R. solani Actin-R	CGTAAATTGGAACCGTATGCG	qPCR for R. solani biomass test
OsUbq-QF	TTCTGGTCCTTCCACTTTCAG	qPCR for biomass quantitative control
OsUbq-QR	ACGATTGATTTAACCAGTCCATGA	qPCR for biomass quantitative control
Os18S rRNA -QF	ATGATAACTCGACGGATCGC	qRT-PCR for gene expression quantitative control
Os18S rRNA -QR	CTTGGATGTGGTAGCCGTTT	qRT-PCR for gene expression quantitative control
OsKS4-QF	TCGCATTGCGTGTGCAA	qRT-PCR for gene expression level test
OsKS4-QR	TTGGAACTTCCGACATCGAAA	qRT-PCR for gene expression level test
OsPAL1-QF	CTACCCGCTGATGAAGAAGC	qRT-PCR for gene expression level test
OsPAL1-QR	GAACCTTGTTCAGCTCCTCG	qRT-PCR for gene expression level test
Os12g28260 -QF	CCTCCTCGACGCCATCT	qRT-PCR for gene expression level test
Os12g28260 -QR	GTGGACGAGATGCTGTTCATC	qRT-PCR for gene expression level test
Os04g53510 -QF	CAGAACTCCCGCTCGATAAA	qRT-PCR for gene expression level test
Os04g53510 -QR	CGTCTCCAGCAACGTAGAAA	qRT-PCR for gene expression level test
Os01g58035 -QF	TGTATTTCCTTAGACTTAGACCAC	qRT-PCR for gene expression level test
Os01g58035 -QR	GGGTTGCGATTTCTTCTTATTC	qRT-PCR for gene expression level test
Os04g09770 -QF	GCCAGAGGCTTGGAGTATTT	qRT-PCR for gene expression level test
Os04g09770 -QR	GCTTTCCTTCGGATTGCATAAC	qRT-PCR for gene expression level test
rice-U6-QF	CGATAAAATTGGAACGATACAGA	qRT-PCR for sRNA quantitative control
rice-U6-QR	ATTTGGACCATTTCTCGATTTGT	qRT-PCR for sRNA quantitative control
Universal primer-R	CAGTGCAGGGTCCGAGGTAT	qRT-PCR for sRNA expression level test
lsiR76113 stem-loop	GTCGTATCCAGTGCAGGGTCCGAGGTATTCGCACTGGATACGACATCCACAAAATG	Reverse transcription for lsiR76113
lsiR76113-QF	GTGAATTTGTGATGATCGTCTTG	qRT-PCR for lsiR76113 expression level test
STTM-common-real-PF	catttggagaggacagccc	STTM76113 mutant construction
STTM-common-real-PR	ctggtgatttcagcgtacc	STTM76113 mutant construction
lsiR76113-STTM Swa48ntlink-PF:	gccATTTAAATatggtctaaagaagaagaatAAAATGCAAGActaCGATCATCACAAATTCACggtacgctgaaatcaccag	STTM76113 mutant construction
lsiR76113-STTM Swa48ntlink-PR:	gccATTTAAATtagaccataacaacaacaacGTGAATTTGTGATGATCGtagTCTTGCATTTTgggctgtcctctccaaatg	STTM76113 mutant construction
Origin-del-PacI-PF:	TCCCTTAATTAAGTTTGCAAGCAGCAGATTACGCG	STTM76113 mutant construction
Origin-del-PacI-PR:	TCCCTTAATTAAGAAAGGCGGACAGGTATCCGGTAAG	STTM76113 mutant construction
crisper 28260 U6a-PF:	gccgCGCTGCCGCAGATCCCCATC	cngc5 mutant construction
crisper 28260 U6a-PR:	aaacGATGGGGATCTGCGGCAGCG	cngc5 mutant construction
crisper 28260 U6b-PF:	gttgTCTCGAGCGCGCCCAAGATC	cngc5 mutant construction
crisper 28260 U6b-PR:	aaacGATCTTGGGCGCGCTCGAGA	cngc5 mutant construction
U-F	CTCCGTTTTACCTGTGGAATCG	cngc5 mutant construction
gRNA-R	CGGAGGAAAATTCCATCCAC	cngc5 mutant construction
Uctcg-B1’	TTCAGAggtctcTctcgACTAGTGGAATCGGCAGCAAAGG	cngc5 mutant construction
gRctga-B2	AGCGTGggtctcGtcagGGTCCATCCACTCCAAGCTC	cngc5 mutant construction
Uctga-B2’	TTCAGAggtctcTctgaCACTGGAATCGGCAGCAAAGG	cngc5 mutant construction
gRcggt-BL	AGCGTGggtctcGaccgACGCGTCCATCCACTCCAAGCTC	cngc5 mutant construction
SP-ML	GCGCGGTGTCATCTATGTTACTA	cngc5 mutant construction
SP-R	CCCGACATAGATGCAATAACTTC	cngc5 mutant construction
OE-RS300-76113-I	gaGTGAATTTGTGATGATCGTCTTGCATTTTtctctcttttgtattcc	lsiR76113 over expression
OE-RS300-76113-II	gaAAAATGCAAGACGATCATCACAAATTCACtcaaagagaatcaatga	lsiR76113 over expression
OE-RS300-76113-III	gaAACATGCAAGACGTTCATCACAAATTCACtcacaggtcgtgatatg	lsiR76113 over expression
OE-RS300-76113-IV	gaGTGAATTTGTGATGAACGTCTTGCATGTTtctacatatatattcct	lsiR76113 over expression
OE-RS300-118113-I	gaCAACGGAGGAGTGGAGACGACTCGGGtctctcttttgtattcc	lsiR118113 over expression
OE-RS300-118113-II	gaCCCGAGTCGTCTCCACTCCTCCGTTGtcaaagagaatcaatga	lsiR118113 over expression
OE-RS300-118113-III	gaCCAGAGTCGTCTCGACTCCTCCGTTGtcacaggtcgtgatatg	lsiR118113 over expression
OE-RS300-118113-IV	gaCAACGGAGGAGTCGAGACGACTCTGGtctacatatatattcct	lsiR118113 over expression
TY-RS300-miRNA OE-F	gaacgatagggtacccccAAGCTTGATATCGAATTCCTGC	lsiR76113 over expression
TY-RS300-miRNA OE-R	agtggatccgtcgaccccTCTAGAACTAGTGGATCCCCC	lsiR76113 over expression
TY-YFP-CNGC5-F	CATTTACGAACGATAGGGTACC	YFP-CNGC5 cloning
TY-YFP-CNGC5-R	ACTAGTGGATCCGTCGAC	YFP-CNGC5 cloning
TY-CNGC5-3'UTR-F	ttcaagcagtggcacatg	YFP-wtCNGC5-3'UTR cloning
TY-CNGC5-3'UTR-R	ACTAGTGGATCCGTCGACtacccaatcggatgaactactt	YFP-wtCNGC5-3'UTR cloning
TY-muCNGC5-3'UTR-R	CGTCTTTCATGCTGCCAATCgttcatgtgccactgcttgaa	YFP-muCNGC5-3'UTR cloning
TY-muCNGC5-3'UTR-F	GATTGGCAGCATGAAAGACGTGATAAGGAaagtagttcatccgattgggt	YFP-muCNGC5-3'UTR cloning
TY-YFP-F	CATTTACGAACGATAGGGTACCATGGGCAAGGGCGAGG	YFP cloning
TY-YFP-R	catgtgccactgcttgaaGAGCTCCTTGTACAGCTCGTCCATGCC	YFP cloning
1124-CNGC5-link-F	agtggtctctgtccagtcct	CNGC5 sublocalization experiment
1124-CNGC5-R	TCAGTACTCCATGGTCTGGAAGT	CNGC5 sublocalization experiment
1124-CNGC5-3UTR-F	ACTTCCAGACCATGGAGTACTGA	CNGC5 sublocalization experiment
1124-CNGC5-3UTR-link-R	GGTCTCAGCAGACCACAAGTgagccaaatatgctagattaaacagt	CNGC5 sublocalization experiment

## Sheet: Table S3
Supplemental Table S3. Vectors used in the study
name	Purpose
RS300	over expression
pBIN-3HA	over expression
pBIN-3FLAG	over expression
pNC-Cam1304-35S	Sub-location
pOT-2	short tandem target mimic (STTM)
pFGC-5941	short tandem target mimic (STTM)
pYLgRNA‐OsU6a	CRISPR
pYLgRNA‐OsU6b	CRISPR
pYLCRISPR/Cas9-MB	CRISPR
